# Supplementary material for: A complete human pancreatic cancer genome
Source: bioRxiv. 2026 May 10:2026.05.01.722316. Preprint. [Version 2] doi: 10.64898/2026.05.01.722316 (PMC13174521; doi:10.64898/2026.05.01.722316)
Supplement: Supplement 2 [file media-2.xlsx]

## Sheet: S1. dGH
Table S1. Structural events detected in 40 cells from NIST passages p21 and p53 by dGH. Events are ordered by the frequency observed in the early passage sample (total number of events, as opposed to total number of cells with events), and compared to the frequency of the same events observed in the late passage cells. The increases in events observed across p53 are frequently a result of the exp…
Event	Chromosome	p21	p53
dic(3;13)(13q-3q)	3	51	59
inv(3)(p-q)	3	51	59
der(3)t(3q-11q-6q)	3	49	75
der(6)t(8q-6q)	6	49	69
inv(5)(p-q)	5	48	73
t(Xq-18q)	18	48	63
der(1)t(2p-1p)	1	46	53
der(5)t(1q-5q)	5	46	63
der(18)t(20q-18p)	18	46	62
inv(18q)	18	45	62
der(6)t(7p-6p;11p-6q)	6	44	61
inv(7p)	6	44	61
t(15q-12q)	12	44	68
t(12q-15q)	15	44	67
t(18q-Xq)	X	44	65
der(2)t(20q-2p)	2	43	64
der(11)t(3q-11q)	11	43	63
der(15)t(17q-15p)	15	43	57
der(22)t(19-22p)	22	40	66
der(12)t(16q-12q)	12	39	67
del(7q)	7	3	1
inv(7p)	7	3	0
dic(2;14)(14p-2q)	2	2	0
dic(2;14)(14q-2q)	2	2	0
der(6)t(11p-6q)	6	2	0
dic(X;6)	6	2	0
der(8)t(Red-8q)	8	2	0
der(11)t(Yellow-11p;3q-11q)	11	2	0
der(12)t(12;20)(20q-12q)	12	2	0
Yellow acentric fragment	Marker	2	1
dic(1;16)(16q-1q)	1	1	0
dic(1;X)(Xp-1p)	1	1	0
t(X;18)(18q-Xq)	1	1	0
chrb(3q)	3	1	0
der(5)t(Yellow-5p)	5	1	0
del(6p)	6	1	0
der(6)t(Red-6p)	6	1	0
dic(6;13)(13p-6p)	6	1	0
der(7)t(7;Yellow)(Yellow-7q)	7	1	0
dic(7;11)(11q-7q)	7	1	0
dic(8;20)(20p-8q)	8	1	0
inv(11)(p-q)	11	1	0
der(12)t(13q-12q)	12	1	0
der(12)t(15q-12q)	12	1	0
dic(12;13)(13p-12p)	12	1	0
isodicentrict(15q-12q)	12	1	0
isot(15q-12q)	12	1	0
t(15q-12p)(15q-12q)	12	1	0
der(13)t(Aqua-Orange-13p)	13	1	0
dic(13;20p)(20p-13q)	13	1	0
der(14)t(7p-14p)	14	1	0
der(14)t(Green-14p)	14	1	0
inv(7p)	14	1	0
der(16)t(Aqua;16)(Aqua-16p)	16	1	0
der(18)t(19-Xq-18q)	18	1	0
der(19)t(Orange-19p;?18q-Orange)	19	1	2
der(19)t(Orange-20p)	19	1	0
der(20)t(Yellow-20q)	20	1	0
Green-Orange-Red	Marker	1	0
Orange	Marker	1	0
Orange acentric fragment	Marker	1	0
der(1)t(2p-1p;Red-1q)	1	0	1
del(2q)	2	0	1
del(5p)	5	0	1
der(5)t(Aqua-5p)	5	0	1
der(6)t(8q-6q;Aqua-6p)	6	0	1
der(7)t(Orange-Aqua-7p)	7	0	1
der(7)t(Orange-Aqua-7q)	7	0	1
inv(7)(p-q)	7	0	1
der(10)t(15q-10q)	10	0	1
der(10)t(Aqua-10p)	10	0	1
del(12q)	12	0	1
del(13q)	13	0	1
dic(14;20)(20q-14p)	14	0	3
der(15)t(10q-15p)	15	0	1
dic(15;20)(20q-15p)	15	0	1
del(16p)	16	0	1
del(16q)	16	0	1
dic(16;21)(Yellow-16p;Orange-21p)	16	0	1
iso(19q)	19	0	1
(Green;Aqua)	Marker	0	2
(Red;Aqua)	Marker	0	2
?der(19)t(Aqua-Orange-?19q)	Marker	0	2
Acrocentric fragment	Marker	0	3

## Sheet: S2. ISCN in assembly vs dGH
Table S2. Concordance in ISCN notation between Karyoscope's assembly-based approach and Kromatid's dGH-based approach. Discrepancies were limited to breakpoint arm assignments (8 loci, reflecting differences in how each method resolves pericentromeric breakpoints) and derivative chromosome designation (4 loci). Inversions are not detected by the current Karyoscope method, but are present in the a…
Chrom	Hap	KaryoScope (KS)	KromaTid (KT)	Concordance Notes
chr1	hap2	der(1)t(1;2)(q;p)	der(1)t(1;2)(p;p)	Partners agree (chr1+chr2). Arm discrepancy: KS calls chr1 q-arm; KT calls chr1 p-arm.
chr2	hap2	der(2)t(2;20)(q;q)	der(2)t(2;20)(p;q)	Partners agree (chr2+chr20). Arm discrepancy: KS calls chr2 q-arm; KT calls chr2 p-arm.
chr3	hap1	dic(3;13)(q;q)	dic(3;13)(q;q),inv(3)(p;q)	Partners and arms agree (chr3q+chr13q). KT additionally detects inv(3)(p;q) not seen by KS.
chr3	hap2	der(3)t(3;6;11)(q;q;q)	der(3)t(3;6;11)(q;q;q)	Full concordance on partners and arms.
chr5	hap1	der(5)t(1;5)(p;p)	der(5)t(1;5)(q;q)	Partners agree (chr1+chr5). Arm discrepancy: KS calls both p-arms; KT calls both q-arms.
chr6	hap2	der(6)t(6;7;11)(q;p;q)	der(6)t(6;7)(p;p)t(6;11)(q;p),inv(7)(p)	Partners agree (chr6+chr7+chr11). Arm discrepancy: KS calls chr11 q-arm; KT calls chr11 p-arm. Structural difference: KT detects two chr6 breakpoints (p and q arms), resolving to two separate translocation events. KT also detects inv(7)(p).
chr8	hap1	der(8)t(6;8)(q;q)	der(6)t(6;8)(q;q)	Partners and arms agree (chr6q+chr8q). Derivative assignment discrepancy: KS calls der(8), KT calls der(6).
chr11	hap2	der(11)t(3;11)(q;q)	der(11)t(3;11)(q;q)	Full concordance.
chr12	hap2	der(12)t(12;15)(q;q)	der(12)t(12;15)(q;q)	Full concordance.
chr15	hap1	der(15)t(15;17)(q;q)	der(15)t(15;17)(p;q)	Partners agree (chr15+chr17). Arm discrepancy: KS calls chr15 q-arm; KT calls chr15 p-arm.
chr15	hap2	der(15)t(12;15)(q;q)	der(15)t(12;15)(q;q)	Full concordance.
chr16	hap1	der(16)t(12;16)(p;q)	der(12)t(12;16)(q;q)	Partners agree (chr12+chr16). Arm discrepancy: KS calls chr12 p-arm; KT calls chr12 q-arm. Derivative assignment discrepancy: KS calls der(16), KT calls der(12).
chr20	hap1	dic(18;20)(q;q)	der(18)t(18;20)(p;q),inv(18)(q)	Partners agree (chr18+chr20). Arm discrepancy: KS calls chr18 q-arm; KT calls chr18 p-arm. Derivative assignment discrepancy: KS calls chr20, KT calls der(18). Structural difference: KS calls dicentric; KT calls derivative with inv(18)(q).
chr22	hap2	der(22)t(19;22)(q;q)	der(22)t(19;22)(?;p)	Partners agree (chr19+chr22). Arm discrepancy: KS calls chr19 q, chr22 q; KT cannot resolve chr19 arm because it contains complex foldback inversions, calls chr22 p-arm.
chrX	hap2	der(X)t(18;X)(q;q)	der(X)t(18;X)(q;q)	Full concordance on partners and arms.
chrX	hap2	der(X)t(18;X)(q;q)	der(18)t(18;19;X)(q;?;q)	Partners partially agree (chr18+chrX). KT-specific finding: KT detects chr19 material but only in this cell so it is not in most cells or in the assembly. Derivative assignment discrepancy: KS calls der(X), KT calls der(18).

## Sheet: S3. HLA typing in assemblies
Table S3. Analysis of HLA genes in MHC region in tumor and normal assemblies. The loss of chr6p on one haplotype results in loss of heterozygosity (LOH) across the entire Major Histocompatibility Complex (MHC) region, including all classical and non-classical human leukocyte antigens (HLA) genes. Assembly-based HLA typing of the normal confirmed heterozygous classical class I alleles (A*02:01/A*0…
gene	allele_hap1	allele_len1	ndiff_hap1	ed_hap1	diff_hap1	loc_hap1	allele_hap2	allele_len2	ndiff_hap2	ed_hap2	diff_hap2	loc_hap2	zygosity
A	A*02:01:01:01	3517	0	0	-	chr6_hap1:29981458-29984975	A*03:01:01:01	3502	0	0	-	chr6_hap2:29813829-29817331	HET
B	B*15:01:01:01	4094	0	0	-	chr6_hap1:31392328-31396422	B*07:02:01:01	4081	0	0	-	chr6_hap2:31224911-31228992	HET
C	C*03:04:01:01	4304	0	0	-	chr6_hap1:31307970-31312274	C*07:02:01:03	4318	0	0	-	chr6_hap2:31139802-31144120	HET
E	E*01:03:02:02	3822	0	0	-	chr6_hap1:30530352-30534174	E*01:03:02:01	3822	0	0	-	chr6_hap2:30360789-30364611	HET
F	F*01:01:01:01	3550	0	0	-	chr6_hap1:29769893-29773443	F*01:03:01:01	3548	0	0	-	chr6_hap2:29594756-29598304	HET
G	G*01:01:01:01	3138	0	0	-	chr6_hap1:29874018-29877156	G*01:01:01:05	3138	0	0	-	chr6_hap2:29699125-29702263	HET
H	H*01:01:01:01	3498	0	0	-	chr6_hap1:29928305-29931803	H*02:04:01:01	3510	0	0	-	chr6_hap2:29759027-29762537	HET
J	J*01:01:01:05	3544	0	0	-	chr6_hap1:30045477-30049021	J*01:01:01:04	3544	0	0	-	chr6_hap2:29877869-29881413	HET
K	K*01:02	3555	0	0	-	chr6_hap1:29966958-29970513	K*01:01:01:01	3552	0	0	-	chr6_hap2:29797734-29801286	HET
L	L*01:01:01:01	3770	0	0	-	chr6_hap1:30298072-30301842	L*01:01:01:03	3770	0	0	-	chr6_hap2:30130890-30134660	HET
N	N*01:01:01:01	635	0	0	-	chr6_hap1:30389896-30390531	N*01:01:01:01	635	0	0	-	chr6_hap2:30222731-30223366	HOM
P	P*02:01:01:01	2931	0	0	-	chr6_hap1:29846421-29849352	P*02:01:01:02	2931	0	0	-	chr6_hap2:29671531-29674462	HET
S	S*01:04	868	0	0	-	chr6_hap1:31420729-31421597	S*01:01:01:02	874	0	0	-	chr6_hap2:31253318-31254192	HET
T	T*01:01:01:05	2486	1	0.0004	1X@1793	chr6_hap1:29936735-29939221	T*03:01:01:01	2487	0	0	-	chr6_hap2:29767553-29770040	HET
U	U*01:03	732	1	0.0014	1D@666	chr6_hap1:29973093-29973826	U*01:04	730	0	0	-	chr6_hap2:29805626-29806356	HET
V	V*01:01:01:01	1903	0	0	-	chr6_hap1:29838382-29840285	V*01:01:01:01	1903	0	0	-	chr6_hap2:29663322-29665225	HOM
W	W*03:01:01:02	2938	0	0	-	chr6_hap1:29995311-29998249	W*01:01:01:05	2972	0	0	-	chr6_hap2:29827674-29830646	HET
Y	-	-	-	-	-	-	-	-	-	-	-	-	-
DRA	DRA*01:01:01:03	5711	0	0	-	chr6_hap1:32477732-32483443	DRA*01:02:03:01	5705	0	0	-	chr6_hap2:32311413-32317118	HET
DRB1	DRB1*04:01:01:01	14991	4	0.0001	4I@5683	chr6_hap1:32702380-32717367	DRB1*15:01:01:01	11559	4	0.0001	4D@5250	chr6_hap2:32450587-32462150	HET
DRB4	DRB4*01:02:01:01	14699	3	0.0001	2D@4644,1X@4800	chr6_hap1:32574358-32589059	-	-	-	-	-	-	-
DQA1	DQA1*03:01:01:01	6437	0	0	-	chr6_hap1:32761654-32768091	DQA1*01:02:01:01	6484	0	0	-	chr6_hap2:32508539-32515023	HET
DQA2	DQA2*01:01:01:04	5396	1	0.0002	1X@1267	chr6_hap1:32864521-32869917	DQA2*01:01:01:03	5852	1	0.0002	1D@5821	chr6_hap2:32613186-32619039	HET
DQB1	DQB1*03:02:01:01	7126	0	0	-	chr6_hap1:32780272-32787398	DQB1*06:02:01:01	7102	0	0	-	chr6_hap2:32531853-32538955	HET
DQB2	DQB2*01:02:01:01	7363	0	0	-	chr6_hap1:32879405-32886768	DQB2*01:02:01:01	7363	0	0	-	chr6_hap2:32628075-32635438	HOM
DPA1	DPA1*01:03:01:02	9775	0	0	-	chr6_hap1:33186084-33195859	DPA1*01:03:01:02	9775	0	0	-	chr6_hap2:32936141-32945916	HOM
DPA2	DPA2*01:01:01:01	6743	0	0	-	chr6_hap1:33212922-33219665	DPA2*01:01:01:01	6743	0	0	-	chr6_hap2:32962979-32969722	HOM
DPB1	DPB1*04:01:01:06	11530	0	0	-	chr6_hap1:33197441-33208971	DPB1*04:01:01:06	11530	0	0	-	chr6_hap2:32947498-32959028	HOM
DPB2	DPB2*03:01:01:01	17834	2	0.0001	1X@11986,1I@14086	chr6_hap1:33233594-33251427	DPB2*03:01:01:01	17834	2	0.0001	2I@14086	chr6_hap2:32983677-33001509	HOM
DMA	DMA*01:01:01:01	5011	0	0	-	chr6_hap1:33070154-33075165	DMA*01:01:01:03	5010	0	0	-	chr6_hap2:32820182-32825192	HET
DMB	DMB*01:01:01:01	6740	0	0	-	chr6_hap1:33056170-33062910	DMB*01:03:01:03	6740	0	0	-	chr6_hap2:32806198-32812938	HET
DOA	DOA*01:01:01:01	3653	0	0	-	chr6_hap1:33127978-33131631	DOA*01:01:02:02	3653	0	0	-	chr6_hap2:32878030-32881683	HET
DOB	DOB*01:02:01:01	4785	0	0	-	chr6_hap1:32934303-32939088	DOB*01:01:01:01	4786	0	0	-	chr6_hap2:32684336-32689122	HET
HFE	HFE*001:01:02	7961	11	0.001	1X@348,1X@1382,1X@1590,1I@1829,4D@3163,1I@4894,1X@5795,1X@7477	chr6_hap1:26132091-26140054	HFE*001:01:03	7962	3	0.0004	1X@2884,1X@5634,1X@5790	chr6_hap2:25977910-25985872	HET
MICA	MICA*010:01:02	12723	0	0	-	chr6_hap1:31442073-31454796	MICA*008:04:01	12727	0	0	-	chr6_hap2:31274654-31287381	HET
MICB	MICB*002:01:02	12657	0	0	-	chr6_hap1:31536980-31549637	MICB*004:01:01	12666	1	0.0001	1D@556	chr6_hap2:31369727-31382394	HET
TAP1	TAP1*01:01:01:03	9270	0	0	-	chr6_hap1:32966772-32976042	TAP1*01:01:01:05	9270	0	0	-	chr6_hap2:32716782-32726052	HET
TAP2	TAP2*01:01:05:02	9636	0	0	-	chr6_hap1:32950582-32960218	TAP2*01:01:03:01	10607	0	0	-	chr6_hap2:32700247-32710854	HET
DRB3	-	-	-	-	-	-	-	-	-	-	-	-	-
DRB5	-	-	-	-	-	-	DRB5*01:01:01:01	13445	0	0	-	chr6_hap2:32388910-32402355	-

## Sheet: S4. Centromeric Breakpoints
Table S4. Somatic interchromosomal translocation breakpoints in or near centromeric satellites
Sample ID	Haplotype	Contig ID	Breakpoint	Position
HG008-N_v6.3	2	chr1_hap2	chr1_hap2:123,495,868	123,495,868
HG008-N_v6.3	2	chr2_hap2	chr2_hap2:80,420,635	80,420,635
HG008-T_v3.2	2	chr1_chr2_hap2	chr1_chr2_hap2:80,517,723	80,517,723
HG008-N_v6.3	1	chr3_hap1	chr3_hap1:92,854,701	92,854,701
HG008-N_v6.3	1	chr13_hap1	chr13_hap1:107,749,896	107,749,896
HG008-T_v3.2	1	chr3_chr13_hap1	chr3_chr13_hap1:4,123,968	4,123,968
HG008-N_v6.3	1	chr6_hap1	chr6_hap1:73,376,035	73,376,035
HG008-N_v6.3	1	chr8_hap1	chr8_hap1:45,780,378	45,780,378
HG008-T_v3.2	1	chr6_chr8_hap1	chr6_chr8_hap1:73,632,687	73,632,687
HG008-N_v6.3	2	chr7_hap2	chr7_hap2:61,489,620	61,489,620
HG008-N_v6.3	2	chr6_hap2	chr6_hap2:60,136,737	60,136,737
HG008-T_v3.2	2	chr6_chr7_chr11_hap2	chr6_chr7_chr11_hap2:64,409,438	64,409,438
HG008-N_v6.3	1	chr16_hap1	chr16_hap1:36,468,117	36,468,117
HG008-N_v6.3	1	chr12_hap1	chr12_hap1:35,012,618	35,012,618
HG008-T_v3.2	1	chr12_chr16_hap1	chr12_chr16_hap1:36,956,228	36,956,228
HG008-N_v6.3	1	chr18_hap1	chr18_hap1:25,793,609	25,793,609
HG008-N_v6.3	1	chr20_hap1	chr20_hap1:25,541,328	25,541,328
HG008-T_v3.2	1	chr18_chr20_hap1	chr18_chr20_hap1:18,148,066	18,148,066
HG008-N_v6.3	2	chr19_hap2	chr19_hap2:40,689,789	40,689,789
HG008-N_v6.3	2	chr22_hap2	chr22_hap2:6,789,728	6,789,728
HG008-T_v3.2	2	chr19_chr22_hap2	chr19_chr22_hap2:13,545,761	13,545,761

## Sheet: S5. Centromere Dip Regions
Table S5. Centromere Dip Regions (CDRs) estimated from decreased methylation by CDR-Finder
chrom	chromStart	chromEnd	Sample ID
chr10_hap1	39737595	39867595	HG008-N_v6.3
chr10_hap1	39892595	39972595	HG008-N_v6.3
chr10_hap2	39738220	39758220	HG008-N_v6.3
chr10_hap2	39758220	39778220	HG008-N_v6.3
chr10_hap2	39788220	39813220	HG008-N_v6.3
chr10_hap2	39813220	39853220	HG008-N_v6.3
chr10_hap2	39858220	39883220	HG008-N_v6.3
chr10_hap2	39888220	39928220	HG008-N_v6.3
chr10_hap2	39943220	39968220	HG008-N_v6.3
chr10_hap2	39973220	39998220	HG008-N_v6.3
chr11_hap1	51869581	51894581	HG008-N_v6.3
chr11_hap1	51934581	52024581	HG008-N_v6.3
chr11_hap1	52079581	52114581	HG008-N_v6.3
chr11_hap1	52199581	52324581	HG008-N_v6.3
chr11_hap2	53548214	53683214	HG008-N_v6.3
chr12_hap1	34984169	35094169	HG008-N_v6.3
chr12_hap1	35124169	35169169	HG008-N_v6.3
chr12_hap2	35032386	35182386	HG008-N_v6.3
chr13_hap1	10015155	10095155	HG008-N_v6.3
chr13_hap1	9905155	9965155	HG008-N_v6.3
chr13_hap2	8440186	8465186	HG008-N_v6.3
chr13_hap2	8475186	8505186	HG008-N_v6.3
chr13_hap2	8515186	8550186	HG008-N_v6.3
chr13_hap2	8555186	8585186	HG008-N_v6.3
chr13_hap2	8595186	8635186	HG008-N_v6.3
chr13_hap2	8640186	8665186	HG008-N_v6.3
chr13_hap2	8680186	8705186	HG008-N_v6.3
chr13_hap2	8760186	8785186	HG008-N_v6.3
chr14_hap1	8960519	9015519	HG008-N_v6.3
chr14_hap1	9080519	9230519	HG008-N_v6.3
chr14_hap2	10155742	10195742	HG008-N_v6.3
chr14_hap2	10220742	10250742	HG008-N_v6.3
chr14_hap2	10255742	10300742	HG008-N_v6.3
chr14_hap2	10360742	10410742	HG008-N_v6.3
chr14_hap2	10425742	10455742	HG008-N_v6.3
chr15_hap1	12185656	12220656	HG008-N_v6.3
chr15_hap1	12220656	12240656	HG008-N_v6.3
chr15_hap1	12280656	12310656	HG008-N_v6.3
chr15_hap1	12340656	12395656	HG008-N_v6.3
chr15_hap1	12415656	12445656	HG008-N_v6.3
chr15_hap1	12445656	12470656	HG008-N_v6.3
chr15_hap1	12660656	12700656	HG008-N_v6.3
chr15_hap1	12900656	12935656	HG008-N_v6.3
chr15_hap2	11732669	11772669	HG008-N_v6.3
chr15_hap2	11782669	11807669	HG008-N_v6.3
chr15_hap2	11812669	11872669	HG008-N_v6.3
chr15_hap2	11887669	11907669	HG008-N_v6.3
chr16_hap1	36382769	36447769	HG008-N_v6.3
chr16_hap1	36527769	36622769	HG008-N_v6.3
chr16_hap1	36627769	36647769	HG008-N_v6.3
chr16_hap2	34769002	34804002	HG008-N_v6.3
chr16_hap2	34829002	34859002	HG008-N_v6.3
chr16_hap2	34864002	34914002	HG008-N_v6.3
chr16_hap2	34954002	35049002	HG008-N_v6.3
chr17_hap1	24434336	24499336	HG008-N_v6.3
chr17_hap1	24524336	24609336	HG008-N_v6.3
chr17_hap1	24744336	24784336	HG008-N_v6.3
chr17_hap2	23814171	23969171	HG008-N_v6.3
chr18_hap1	17166914	17346914	HG008-N_v6.3
chr18_hap2	18600696	18630696	HG008-N_v6.3
chr18_hap2	18640696	18675696	HG008-N_v6.3
chr18_hap2	18710696	18765696	HG008-N_v6.3
chr18_hap2	18800696	18835696	HG008-N_v6.3
chr18_hap2	18925696	18965696	HG008-N_v6.3
chr18_hap2	18985696	19020696	HG008-N_v6.3
chr18_hap2	19025696	19065696	HG008-N_v6.3
chr18_hap2	19085696	19130696	HG008-N_v6.3
chr19_hap1	25695082	25890082	HG008-N_v6.3
chr1_hap1	124302248	124522248	HG008-N_v6.3
chr1_hap1	124537248	124572248	HG008-N_v6.3
chr1_hap2	124753184	124808184	HG008-N_v6.3
chr1_hap2	124813184	124883184	HG008-N_v6.3
chr1_hap2	124913184	124988184	HG008-N_v6.3
chr1_hap2	125018184	125073184	HG008-N_v6.3
chr20_hap1	29026601	29056601	HG008-N_v6.3
chr20_hap1	29061601	29086601	HG008-N_v6.3
chr20_hap1	29111601	29131601	HG008-N_v6.3
chr20_hap1	29131601	29171601	HG008-N_v6.3
chr20_hap1	29171601	29196601	HG008-N_v6.3
chr20_hap1	29236601	29266601	HG008-N_v6.3
chr20_hap1	29281601	29306601	HG008-N_v6.3
chr20_hap1	29336601	29366601	HG008-N_v6.3
chr20_hap1	29461601	29486601	HG008-N_v6.3
chr20_hap2	28980991	29095991	HG008-N_v6.3
chr20_hap2	29180991	29250991	HG008-N_v6.3
chr21_hap1	8641003	8671003	HG008-N_v6.3
chr21_hap1	8686003	8736003	HG008-N_v6.3
chr21_hap1	8786003	8816003	HG008-N_v6.3
chr22_hap1	10482359	10547359	HG008-N_v6.3
chr22_hap1	10677359	10717359	HG008-N_v6.3
chr22_hap1	10777359	10832359	HG008-N_v6.3
chr22_hap1	10847359	10872359	HG008-N_v6.3
chr22_hap2	7205001	7240001	HG008-N_v6.3
chr22_hap2	7290001	7420001	HG008-N_v6.3
chr22_hap2	7450001	7485001	HG008-N_v6.3
chr2_hap1	93823327	93938327	HG008-N_v6.3
chr2_hap1	93958327	93998327	HG008-N_v6.3
chr2_hap1	94013327	94043327	HG008-N_v6.3
chr2_hap1	94078327	94113327	HG008-N_v6.3
chr2_hap2	93253529	93328529	HG008-N_v6.3
chr2_hap2	93383529	93508529	HG008-N_v6.3
chr3_hap1	92412047	92467047	HG008-N_v6.3
chr3_hap1	92487047	92602047	HG008-N_v6.3
chr5_hap1	49053547	49113547	HG008-N_v6.3
chr5_hap1	49133547	49193547	HG008-N_v6.3
chr5_hap1	49203547	49233547	HG008-N_v6.3
chr5_hap1	49293547	49338547	HG008-N_v6.3
chr5_hap1	49418547	49443547	HG008-N_v6.3
chr5_hap1	49443547	49468547	HG008-N_v6.3
chr5_hap1	49483547	49508547	HG008-N_v6.3
chr5_hap1	49533547	49558547	HG008-N_v6.3
chr5_hap2	48402122	48507122	HG008-N_v6.3
chr5_hap2	48547122	48607122	HG008-N_v6.3
chr5_hap2	48662122	48712122	HG008-N_v6.3
chr6_hap2	60309824	60339824	HG008-N_v6.3
chr6_hap2	60379824	60399824	HG008-N_v6.3
chr6_hap2	60399824	60454824	HG008-N_v6.3
chr6_hap2	60484824	60494824	HG008-N_v6.3
chr6_hap2	60494824	60514824	HG008-N_v6.3
chr6_hap2	60514824	60569824	HG008-N_v6.3
chr7_hap1	60695826	60720826	HG008-N_v6.3
chr7_hap1	60730826	60775826	HG008-N_v6.3
chr7_hap1	60800826	60890826	HG008-N_v6.3
chr7_hap1	60910826	60995826	HG008-N_v6.3
chr7_hap2	60647659	60692659	HG008-N_v6.3
chr7_hap2	60717659	60792659	HG008-N_v6.3
chr7_hap2	60807659	60827659	HG008-N_v6.3
chr7_hap2	60877659	60917659	HG008-N_v6.3
chr8_hap1	45665194	45720194	HG008-N_v6.3
chr8_hap1	45750194	45895194	HG008-N_v6.3
chr8_hap2	45649941	45689941	HG008-N_v6.3
chr8_hap2	45699941	45814941	HG008-N_v6.3
chr9_hap1	45564105	45699105	HG008-N_v6.3
chr9_hap1	45774105	45814105	HG008-N_v6.3
chr9_hap2	46425325	46455325	HG008-N_v6.3
chr9_hap2	46480325	46520325	HG008-N_v6.3
chr9_hap2	46610325	46665325	HG008-N_v6.3
chr9_hap2	46685325	46710325	HG008-N_v6.3
chr9_hap2	46710325	46735325	HG008-N_v6.3
chrX_hap1	58046859	58141859	HG008-N_v6.3
chrX_hap1	58151859	58176859	HG008-N_v6.3
chrX_hap1	58206859	58261859	HG008-N_v6.3
chrX_hap1	58286859	58321859	HG008-N_v6.3
chrX_hap2	59228496	59278496	HG008-N_v6.3
chrX_hap2	59318496	59418496	HG008-N_v6.3
chrX_hap2	59503496	59528496	HG008-N_v6.3
chr10_hap1	39744290	39904290	HG008-T_v3.2
chr10_hap2	40216399	40386399	HG008-T_v3.2
chr11_hap1	53571410	53606410	HG008-T_v3.2
chr11_hap1	53621410	53761410	HG008-T_v3.2
chr12_chr15_A_hap2	34993713	35143713	HG008-T_v3.2
chr12_chr15_B_hap2	11638501	11738501	HG008-T_v3.2
chr12_chr16_hap1	36818489	36863489	HG008-T_v3.2
chr12_chr16_hap1	36888489	36993489	HG008-T_v3.2
chr13_hap2	8535047	8680047	HG008-T_v3.2
chr14_hap1	9771421	9901421	HG008-T_v3.2
chr14_hap2	10123181	10263181	HG008-T_v3.2
chr15_chr17_hap1	55693168	55833168	HG008-T_v3.2
chr16_hap2	35138192	35298192	HG008-T_v3.2
chr17_hap1	24428236	24558236	HG008-T_v3.2
chr18_chr20_hap1	29368065	29488065	HG008-T_v3.2
chr18_chrX_A_hap2	18638314	18688314	HG008-T_v3.2
chr18_chrX_A_hap2	18788314	18918314	HG008-T_v3.2
chr18_chrX_A_hap2	18928314	18953314	HG008-T_v3.2
chr18_chrX_A_hap2	18963314	18988314	HG008-T_v3.2
chr18_chrX_B_hap2	59237768	59347768	HG008-T_v3.2
chr19_chr22_hap2	13916022	14036022	HG008-T_v3.2
chr19_hap1	25700052	25840052	HG008-T_v3.2
chr1_chr2_hap2	81966427	82136427	HG008-T_v3.2
chr1_chr5_hap1	52408628	52568628	HG008-T_v3.2
chr1_hap1	124209948	124469948	HG008-T_v3.2
chr20_hap2	28942600	29062600	HG008-T_v3.2
chr21_hap1	10041617	10116617	HG008-T_v3.2
chr21_hap1	9976617	10021617	HG008-T_v3.2
chr2_chr20_hap2	41146656	41176656	HG008-T_v3.2
chr2_chr20_hap2	41196656	41336656	HG008-T_v3.2
chr2_hap1	93971955	93996955	HG008-T_v3.2
chr2_hap1	94001955	94126955	HG008-T_v3.2
chr3_chr11_hap2	53569462	53684462	HG008-T_v3.2
chr3_chr13_hap1	8761210	8891210	HG008-T_v3.2
chr3_chr6_chr11_hap2	92800691	92935691	HG008-T_v3.2
chr4_hap2	51232642	51267642	HG008-T_v3.2
chr4_hap2	51367642	51482642	HG008-T_v3.2
chr5_hap2	54198212	54383212	HG008-T_v3.2
chr5_hap2	54403212	54433212	HG008-T_v3.2
chr6_chr7_chr11_hap2	63588205	63708205	HG008-T_v3.2
chr6_chr7_chr11_hap2	64733205	64788205	HG008-T_v3.2
chr6_chr8_hap1	61171368	61296368	HG008-T_v3.2
chr7_hap1	60756335	60886335	HG008-T_v3.2
chr8_hap2	45665516	45795516	HG008-T_v3.2
chr9_hap2	46672607	46697607	HG008-T_v3.2
chr9_hap2	46712607	46827607	HG008-T_v3.2
chr9_hap2	46882607	46917607	HG008-T_v3.2
chrX_hap1	58052561	58147561	HG008-T_v3.2

## Sheet: S6. Centromeric Regions
Table S6. Centromeric regions. Includes divergent/dead centromeres. Intersect with Table S7. Live HOR array lengths for functional arrays
chrom	chromStart	chromEnd	Sample ID
chr10_hap1	38022595	43301734	HG008-N_v6.3
chr10_hap2	38123220	43000468	HG008-N_v6.3
chr11_hap1	47779581	55430683	HG008-N_v6.3
chr11_hap2	47808214	56017175	HG008-N_v6.3
chr12_hap1	33324169	39423568	HG008-N_v6.3
chr12_hap2	33572386	39590710	HG008-N_v6.3
chr13_hap1	3435155	12706455	HG008-N_v6.3
chr13_hap2	75186	10779066	HG008-N_v6.3
chr14_hap1	5365519	12024983	HG008-N_v6.3
chr14_hap2	3375742	14380946	HG008-N_v6.3
chr15_hap1	8020656	14611944	HG008-N_v6.3
chr15_hap2	8012669	14924745	HG008-N_v6.3
chr16_hap1	32157769	40548429	HG008-N_v6.3
chr16_hap2	31994002	39137795	HG008-N_v6.3
chr17_hap1	21854336	27442345	HG008-N_v6.3
chr17_hap2	21814171	26479722	HG008-N_v6.3
chr18_hap1	14396914	19266676	HG008-N_v6.3
chr18_hap2	14405696	22425052	HG008-N_v6.3
chr19_hap1	23195082	30732605	HG008-N_v6.3
chr19_hap2	23305245	30968386	HG008-N_v6.3
chr1_hap1	120587248	128026751	HG008-N_v6.3
chr1_hap2	120878184	128568393	HG008-N_v6.3
chr20_hap1	25321601	33394650	HG008-N_v6.3
chr20_hap2	25335991	33868345	HG008-N_v6.3
chr21_hap1	461003	9919724	HG008-N_v6.3
chr21_hap2	21888	7263786	HG008-N_v6.3
chr22_hap1	382359	15796135	HG008-N_v6.3
chr22_hap2	1	12566122	HG008-N_v6.3
chr2_hap1	91443327	95930688	HG008-N_v6.3
chr2_hap1	131503206	133541785	HG008-N_v6.3
chr2_hap2	91203529	95903853	HG008-N_v6.3
chr2_hap2	131512726	133554180	HG008-N_v6.3
chr3_hap1	89087047	97938638	HG008-N_v6.3
chr3_hap2	89352047	97478559	HG008-N_v6.3
chr4_hap1	48594005	55541767	HG008-N_v6.3
chr4_hap2	48126472	54576291	HG008-N_v6.3
chr5_hap1	45293547	52637647	HG008-N_v6.3
chr5_hap2	45257122	54038736	HG008-N_v6.3
chr6_hap1	57556436	63860288	HG008-N_v6.3
chr6_hap2	57299824	63230053	HG008-N_v6.3
chr7_hap1	57070826	66068724	HG008-N_v6.3
chr7_hap2	57312659	64850688	HG008-N_v6.3
chr8_hap1	42075194	47777011	HG008-N_v6.3
chr8_hap2	42089941	47585020	HG008-N_v6.3
chr9_hap1	39149105	48933542	HG008-N_v6.3
chr9_hap1	60563391	65231953	HG008-N_v6.3
chr9_hap2	39150325	48924406	HG008-N_v6.3
chr9_hap2	61872413	66557525	HG008-N_v6.3
chrX_hap1	56801859	62187171	HG008-N_v6.3
chrX_hap2	56633496	62345973	HG008-N_v6.3
chr10_hap1	38019290	43298296	HG008-T_v3.2
chr10_hap2	38551399	43432396	HG008-T_v3.2
chr11_hap1	49266410	56917524	HG008-T_v3.2
chr12_chr15_A_hap2	33568713	39595935	HG008-T_v3.2
chr12_chr15_B_hap2	8018501	14724066	HG008-T_v3.2
chr12_chr16_hap1	35268489	41102638	HG008-T_v3.2
chr13_hap2	70047	10845246	HG008-T_v3.2
chr14_hap1	6031421	12692556	HG008-T_v3.2
chr14_hap2	3263181	14277729	HG008-T_v3.2
chr15_chr17_hap1	51468168	58002104	HG008-T_v3.2
chr16_hap2	32293192	39445852	HG008-T_v3.2
chr17_hap1	21848236	27434706	HG008-T_v3.2
chr18_chr20_hap1	14388833	19147667	HG008-T_v3.2
chr18_chr20_hap1	25633065	33704723	HG008-T_v3.2
chr18_chrX_A_hap2	14483314	22515574	HG008-T_v3.2
chr18_chrX_B_hap2	56632768	62338207	HG008-T_v3.2
chr19_chr22_hap2	12646022	19282096	HG008-T_v3.2
chr19_hap1	23190052	30728610	HG008-T_v3.2
chr1_chr2_hap2	79516427	85590568	HG008-T_v3.2
chr1_chr5_hap1	48638628	56100005	HG008-T_v3.2
chr1_hap1	120474948	127969407	HG008-T_v3.2
chr20_hap2	25282600	33811690	HG008-T_v3.2
chr21_hap1	456617	11273484	HG008-T_v3.2
chr2_chr20_hap2	39196656	43917877	HG008-T_v3.2
chr2_chr20_hap2	79526994	81568448	HG008-T_v3.2
chr2_hap1	91431955	95922673	HG008-T_v3.2
chr2_hap1	131674938	133712208	HG008-T_v3.2
chr3_chr11_hap2	47804462	56011730	HG008-T_v3.2
chr3_chr13_hap1	3526210	11607278	HG008-T_v3.2
chr3_chr13_hap1	151787941	160077505	HG008-T_v3.2
chr3_chr6_chr11_hap2	89450691	97163139	HG008-T_v3.2
chr4_hap2	48872642	54625218	HG008-T_v3.2
chr5_hap2	50998212	59795429	HG008-T_v3.2
chr6_chr7_chr11_hap2	60228205	67527215	HG008-T_v3.2
chr6_chr8_hap1	57791368	63979219	HG008-T_v3.2
chr6_chr8_hap1	72622525	75643575	HG008-T_v3.2
chr7_hap1	57071335	66066346	HG008-T_v3.2
chr8_hap2	42085516	47573447	HG008-T_v3.2
chr9_hap2	39432607	49206751	HG008-T_v3.2
chr9_hap2	62155426	66840567	HG008-T_v3.2
chrX_hap1	56827561	62206766	HG008-T_v3.2

## Sheet: S7. Live HOR Array Lengths
Table S7. Alpha-satellite HOR array lengths. Includes only regions without any NucFlag call
chrom	chromStart	chromEnd	length	num_HORs_merged	prop_HORs_merged	Sample ID
chr1_hap1	121827481	126504716	4677235	9725	0.997612	HG008-N_v6.3
chr1_hap2	122092669	126829943	4737274	9770	0.997938	HG008-N_v6.3
chr1_chr2_hap2	80516293	83852442	3336149	6835	0.997245	HG008-T_v3.2
chr1_chr5_hap1	50298544	53510321	3211777	3272	0.998982	HG008-T_v3.2
chr1_hap1	121714606	126450271	4735665	9856	0.99761	HG008-T_v3.2
chr2_hap1	92462265	94525525	2063260	4013	0.984866	HG008-N_v6.3
chr2_hap2	92222430	94498729	2276299	4446	0.989984	HG008-N_v6.3
chr2_chr20_hap2	40215549	42512920	2297371	4483	0.987964	HG008-T_v3.2
chr2_hap1	92450507	94517503	2066996	4022	0.984882	HG008-T_v3.2
chr3_hap1	91242490	92713634	1471144	593	0.999598	HG008-N_v6.3
chr3_hap1	96395864	96855454	459590	234	0.999493	HG008-N_v6.3
chr3_hap2	91835495	92426262	590767	240	0.999595	HG008-N_v6.3
chr3_hap2	92526417	93006154	479737	167	0.999654	HG008-N_v6.3
chr3_hap2	93106260	93354378	248118	87	0.999653	HG008-N_v6.3
chr3_hap2	96143143	96394777	251634	139	0.998136	HG008-N_v6.3
chr3_chr11_hap2	51018719	54230857	3212138	3798	0.997076	HG008-T_v3.2
chr3_chr13_hap1	152871012	153330602	459590	162	0.99965	HG008-T_v3.2
chr3_chr13_hap1	8737968	10518520	1780552	1025	0.999127	HG008-T_v3.2
chr3_chr6_chr11_hap2	91937540	92997023	1059483	404	0.999619	HG008-T_v3.2
chr3_chr6_chr11_hap2	95785412	96079718	294306	166	0.998311	HG008-T_v3.2
chr4_hap1	49676049	50203365	527316	211	0.999602	HG008-N_v6.3
chr4_hap1	51477943	51803543	325600	135	0.999588	HG008-N_v6.3
chr4_hap1	51903627	53193867	1290240	515	0.999602	HG008-N_v6.3
chr4_hap1	53486219	54058315	572096	245	0.996799	HG008-N_v6.3
chr4_hap1	54195258	54425980	230722	114	0.953325	HG008-N_v6.3
chr4_hap2	49966574	51128525	1161951	395	0.999661	HG008-N_v6.3
chr4_hap2	51228589	51535600	307011	103	0.999668	HG008-N_v6.3
chr4_hap2	52899582	53561324	661742	321	0.998486	HG008-N_v6.3
chr4_hap2	49960046	51603772	1643726	552	0.999665	HG008-T_v3.2
chr4_hap2	52948511	53610251	661740	321	0.998486	HG008-T_v3.2
chr5_hap1	46963124	50036785	3073661	3096	0.998993	HG008-N_v6.3
chr5_hap2	46927644	51478839	4551195	4536	0.998892	HG008-N_v6.3
chr5_hap2	52662814	57211636	4548822	4533	0.998892	HG008-T_v3.2
chr6_hap1	58594455	61111028	2516573	837	0.998852	HG008-N_v6.3
chr6_hap1	61211183	61250020	38837	13	0.999691	HG008-N_v6.3
chr6_hap2	58337843	60618806	2280963	756	0.999314	HG008-N_v6.3
chr6_chr7_chr11_hap2	63504265	64915954	1411689	1121	0.997706	HG008-T_v3.2
chr6_chr8_hap1	58818964	61369108	2550144	847	0.998943	HG008-T_v3.2
chr6_chr8_hap1	73622486	74066619	444133	277	0.999124	HG008-T_v3.2
chr7_hap1	60644587	64604512	3959925	4051	0.99009	HG008-N_v6.3
chr7_hap2	60590577	63386791	2796214	2951	0.99823	HG008-N_v6.3
chr7_hap1	60641006	64600400	3959394	4051	0.990054	HG008-T_v3.2
chr8_hap1	43807908	46214309	2406401	1750	0.999187	HG008-N_v6.3
chr8_hap2	43822646	46022326	2199680	1616	0.999264	HG008-N_v6.3
chr8_hap2	43818225	46013488	2195263	1613	0.999266	HG008-T_v3.2
chr9_hap1	45225785	47906622	2680837	3203	0.996127	HG008-N_v6.3
chr9_hap2	45227164	47897553	2670389	3157	0.99555	HG008-N_v6.3
chr9_hap2	45509509	48179898	2670389	3156	0.995617	HG008-T_v3.2
chr10_hap1	39558659	41972164	2413505	1888	0.995151	HG008-N_v6.3
chr10_hap2	39662876	41594665	1931789	1675	0.99273	HG008-N_v6.3
chr10_hap1	39555185	41970047	2414862	1889	0.995153	HG008-T_v3.2
chr10_hap2	40091057	42027926	1936869	1679	0.992747	HG008-T_v3.2
chr11_hap1	50984571	53655377	2670806	3189	0.995343	HG008-N_v6.3
chr11_hap2	51022464	54236303	3213839	3800	0.997076	HG008-N_v6.3
chr11_hap1	52471410	55142219	2670809	3189	0.995343	HG008-T_v3.2
chr12_hap1	34661813	37654719	2992906	2663	0.995328	HG008-N_v6.3
chr12_hap2	34923246	37804758	2881512	2337	0.993367	HG008-N_v6.3
chr12_chr15_A_hap2	34917470	37809516	2892046	2356	0.994018	HG008-T_v3.2
chr12_chr15_B_hap2	11612462	13675772	2063310	1602	0.998567	HG008-T_v3.2
chr12_chr16_hap1	36605424	38404030	1798606	1235	0.999075	HG008-T_v3.2
chr13_hap1	9836914	11617467	1780553	1026	0.999228	HG008-N_v6.3
chr13_hap2	8346349	9687710	1341361	853	0.998034	HG008-N_v6.3
chr13_hap2	8388801	9753960	1365159	872	0.998049	HG008-T_v3.2
chr14_hap1	8485522	10951720	2466198	1924	0.989406	HG008-N_v6.3
chr14_hap2	9892781	13307198	3414417	2532	0.998562	HG008-N_v6.3
chr14_hap1	9151731	11619293	2467562	1925	0.989411	HG008-T_v3.2
chr14_hap2	9780221	13204186	3423965	2539	0.998564	HG008-T_v3.2
chr15_hap1	11955001	13563654	1608653	1239	0.997857	HG008-N_v6.3
chr15_hap2	11709825	13746310	2036485	1580	0.99856	HG008-N_v6.3
chr15_chr17_hap1	55346337	56954310	1607973	1238	0.997644	HG008-T_v3.2
chr16_hap1	36107898	37851383	1743485	1127	0.993913	HG008-N_v6.3
chr16_hap2	34731075	36457693	1726618	1121	0.996369	HG008-N_v6.3
chr16_hap2	35030298	36765400	1735102	1126	0.996383	HG008-T_v3.2
chr17_hap1	23691692	23742269	50577	19	0.999644	HG008-N_v6.3
chr17_hap1	23752973	26222533	2469560	965	0.994124	HG008-N_v6.3
chr17_hap1	26271868	26337275	65407	29	0.994343	HG008-N_v6.3
chr17_hap2	23496153	24205617	709464	325	0.99547	HG008-N_v6.3
chr17_hap2	24265843	25354569	1088726	455	0.984219	HG008-N_v6.3
chr17_hap1	23685594	23736171	50577	19	0.999644	HG008-T_v3.2
chr17_hap1	23746875	26216435	2469560	965	0.994124	HG008-T_v3.2
chr17_hap1	26265770	26331177	65407	29	0.994343	HG008-T_v3.2
chr18_hap1	15923022	18206770	2283748	1814	0.989903	HG008-N_v6.3
chr18_hap2	15947888	20950268	5002380	3761	0.994557	HG008-N_v6.3
chr18_chr20_hap1	15941695	18148104	2206409	1682	0.996065	HG008-T_v3.2
chr18_chr20_hap1	26823866	30124603	3300737	1432	0.999285	HG008-T_v3.2
chr18_chrX_A_hap2	16027429	21040621	5013192	3789	0.994562	HG008-T_v3.2
chr18_chrX_B_hap2	57842775	61073578	3230803	1580	0.997423	HG008-T_v3.2
chr19_hap1	25445618	29355550	3909932	11459	0.996468	HG008-N_v6.3
chr19_hap2	25307285	29027174	3719889	10946	0.994893	HG008-N_v6.3
chr19_hap2	29127371	29596419	469048	1371	0.99425	HG008-N_v6.3
chr19_chr22_hap2	13667688	17118024	3450336	2548	0.99878	HG008-T_v3.2
chr19_hap1	25438239	29353610	3915371	11475	0.996469	HG008-T_v3.2
chr20_hap1	26512810	29813134	3300324	1430	0.999153	HG008-N_v6.3
chr20_hap2	26800196	30145363	3345167	1515	0.998069	HG008-N_v6.3
chr20_hap2	26746794	30104185	3357391	1518	0.998028	HG008-T_v3.2
chr21_hap1	8623323	8882142	258819	149	0.985094	HG008-N_v6.3
chr21_hap2	4712895	5326667	613772	353	0.999426	HG008-N_v6.3
chr21_hap2	5426903	6203396	776493	433	0.997699	HG008-N_v6.3
chr21_hap1	9944236	10236446	292210	168	0.986732	HG008-T_v3.2
chr22_hap1	10130761	13627966	3497205	2583	0.99658	HG008-N_v6.3
chr22_hap2	6913173	10402167	3488994	2577	0.998645	HG008-N_v6.3
chrX_hap1	58033723	60902840	2869117	1407	0.999275	HG008-N_v6.3
chrX_hap2	57849610	61080411	3230801	1579	0.997369	HG008-N_v6.3
chrX_hap1	58053319	60922435	2869116	1408	0.999218	HG008-T_v3.2

## Sheet: S8. Somatic LINE insertions
Table S8. Somatic LINE1 calls and annotations. All are GRCh38 coordinates except SV_281 that is inserted in the chr1_hap2 centromere
							Depth PacBio 116x data set		Conformation Detail						Poly-A
ID	Length	Insert Location	Source Location	Conformation	Strand	TSD	INS	Region	TDrev	REV	Rgap	FOR	Tgap	TD	Min:Max	Mode	Gene	Location in Gene
SV_17	340	chr2:239599318	chr22:28669852	TD+A	-	-3	13	70					550	280	15:105	36
SV_28	620	chr4:14331587	chr11:95442234	FOR+TD+A	-	-16	39	50				547		36	34:39	36
SV_30	1260	chr4:112897566	chr14:58753694	REV+TD+A	-	15	56	70		530			32	660	6:112	56
SV_31	227	chr4:134389657		FOR+A	+	19	60	65				153			9:59	55
SV_34	590	chr5:4450315	chr15:84597665	TDrev+REV+TD+A	+	16	43	88	172	194				228	3:71	65
SV_73	388	chr8:104941340		REV+FOR+A	-	14	61	125		262	14	114			25:31	29
SV_74	565	chr8:107947966		REV+FOR+A	-	16	47	105		193	437	267			11:89	82	RSPO2	Intron 5 of 5
SV_80	587	chr10:25515229	chr14:58753673	FOR+TD+A	+	12	17	75				168		338	11:85	79	GPR158	Intron 5 of 10
SV_88	1334	chr11:42923973	chr14:58759771	TD+A	-	6	36	111					6104	1279	26:152	44
SV_99	216	chr12:7380776		FOR+A	+	0	69	134				159			26:37	31	CD163L1	Intron 8 of 19
SV_100	268	chr12:16630818	chr14:58754210	TD+A	+	9	55	120					543	155	27:125	113
SV_105	515	chr12:83211413	chr14:58753895	TD+A	+	0	49	54					228	459	42:58	54
SV_165	514	chrX:69807093		FOR+A	+	8	52	123				464			16:64	47	EDA	Intron 1 of 7
SV_169	134	chrX:125899652		TD+A	-	6	33	88					15	42	60:105	89
SV_281	2018	chr1_hap2:124339632 (HG008Nv6.3)	chr22:28669330	REV+FOR+TD+A	+	13	NA	NA		828		1073		42	13:141	128
		Group Heading	Heading	Description
			ID	SV ID in the v0.5 draft benchmark VCF
			Length	Length of insertion from SV caller. (Note there is varying polyadenyaltion between cells)
			Insert Location	Location of the insertion as present in GRCh38, (SV_281 location is to the normal HG008 assembly)
			Source Location	Location of LINE-1 which is most likely the origin of the inserted sequence.
			Conformation	Insertion layout of LINE-1 and transduced sequence (A=polyadenylation, conformation detail explains other notation, below)
			Strand	The forward/sense strand '+' (5′-3′) or reverse/antisense strand '-' (3′-5′)
			TSD	Target site Duplication (or Deletion negative numbers).
		Depth PacBio 116x data set	INS	Depth from IGV for insertion
			Region	Depth from IGV for region around insertion
		Conformation Detail	TDrev	transduction that was part of twin priming event.
			REV	reverse insertion of L1 (twin priming)
			Rgap	gap from reverse to forward Line-1 insertion with twin priming
			FOR	forward insertion of L1
			Tgap	gap from end of source L1 to start of transduction as present in insertion.
			TD	transduction
		Poly-A	Min:Max	range min:max and mode values of polyadenylation as obtained from PacBio Hifi reads and supported by Element short read data (https://github.com/jzook/HG008SVcuration/issues/228).
			Mode
			Gene	Gene where insertion located (if in gene)
			Location in Gene	Intron/Exon where insertion found.

## Sheet: S9. SV and CNV Benchmark on GRC
Table S9. Curated Somatic SVs and CNVs in HG008-T, with GRCh38 calls in columns A-AI and HG008Nv6.3 coordinates in AJ-AR. Confident truncal SVs on HG008Nv6.3 have possibly_subclonal=n, likely_correct=y, and lt50=n
CHROM_GRCh38	POS_GRCh38	ID	REF	ALT	SVTYPE	EVENTTYPE	SVLEN	END	CIPOS1	CIPOS2	CIEND1	CIEND2	CILEN	HOMLEN	HOMSEQ	MATEID	CLUSTERID	EVENT	SVCLAIM	CN	CN_HAP1	CN_HAP2	GT_CN	GT_asmhap1	GT_asmhap2	GT_phased_germline	GT:PSL:PSO:CN:GTPG	URL_to_GitHub_issue	possibly_subclonal	likely_correct	lt50	CENSAT	likely_complex	in_GRCh38_benchmark	CHROM_HG8N6.3	POS_HG8N6.3	VCF_ID_HG8N6.3	REF_HG8N6.3	ALT_HG8N6.3	INFO_HG8N6.3	svimasm_SVTYPE_HG008Nv6.3	END_HG8Nv6.3	SVLEN_HG8Nv6.3	SVVIZ_VAF_ALL	SVVIZBYDATASET
chr1	10000	CNA_1	N	<CNV:HAP1>,<CNV:HAP2>	CNV	CNLOH	23262628,23262628	23272628	-10000	0	0	0	0,10000,0,10000	.	.	.	.	simple_1,cluster_10	D	0,2	2	0	1|2	.	.	1|2	1/2:.:.:2:1|2	https://github.com/jzook/HG008SVcuration/issues/92	n	y	n	.	n	1	chr1_hap1	0	.	.	.	.	.	.	.	.	.
chr1	5023298	SV_235	GATCTCCTAAGTCTGCATTAGATGTCATTCCTCTGTGCTCCGACAGAT	G	DEL	DEL	-47	5023345	.	.	.	.	.	.	.	.	.	.	DJ	0,1	1	0	0/1	.	.	1|0	0/1:.:.:1:1|0	https://github.com/jzook/HG008SVcuration/issues/325	n	y	y	n	n	0	.	.	.	.	.	.	.	.	.	0.464286	HG8T-elem-long-31x:12/33(0.36),HG8T-PB-Hifi-116x:55/109(0.50),HG8T-UCSC-ONT-UL-54x:18/47(0.38),HG8T-NE-ONT-UL-54x:32/63(0.51)
chr1	23272628	CNA_2	N	<CNV:HAP1>,<CNV:HAP2>	CNV	DEL	120039682,120039682	143312310	0	0	-21549969	0	-21549969,0,-21549969,0	.	.	.	cluster_10	.,cluster_10	D	0,1	1	0	1|2	.	.	1|2	1/2:.:.:1:1|2	https://github.com/jzook/HG008SVcuration/issues/92	n	y	n	.	n	1	chr1_hap1	23444935	.	.	.	.	.	.	.	.	.
chr1	23272628	SV_1	G	G]chr5:52747359]	BND	TRA:UNBALANCED	.	.	.	.	.	.	.	.	.	SV_171	.	simple_1	J	.	1	0	1|0	1|0	.	1|0	0/1:.:.:.:1|0	https://github.com/jzook/HG008SVcuration/issues/92	n	y	n	n	n	1	chr1_hap1	23444935	svim_asm.BND.1	N	N]chr5_hap1:54144815]	SVTYPE=BND	BND	.	.	0.356044	HG8T-elem-long-31x:58/156(0.37),HG8T-PB-Hifi-116x:51/157(0.32),HG8T-UCSC-ONT-UL-54x:22/57(0.39),HG8T-NE-ONT-UL-54x:31/85(0.36)
chr1	72195288	SV_2	T	<DEL>	DEL	DEL	-20211	72215499	.	.	.	.	.	.	.	.	.	.	DJ	0,0.5	1	0	1|0	.	.	1|0	0/1:.:.:0.5:1|0	https://github.com/jzook/HG008SVcuration/issues/93	y	y	n	n	n	1	.	.	.	.	.	.	.	.	.	0.430233	HG8T-elem-long-31x:15/41(0.37),HG8T-PB-Hifi-116x:31/73(0.42),HG8T-UCSC-ONT-UL-54x:13/30(0.43),HG8T-NE-ONT-UL-54x:15/28(0.54)
.	.	SV_248	.	.	INS	.	1018	.	.	.	.	.	.	.	.	.	.	.	.	.	.	.	.	.	.	.	.	https://github.com/jzook/HG008SVcuration/issues/327	.	.	.	y	.	0	chr1_hap1	121922496	svim_asm.INS.1	A	ATCCTTTGTGATGTGTGCGTTCAACTCACAGAGTTTAACTTTTCTTTTCATAACGCAGTTAGGAAACACTCTGTTTGTAAAGTCTGCAAGTGGATATTCAGACCTCTTTGAGGCCTTCTTTGGAAACGGGTTTTCTTCATATTCTGCTAGACAGAAGAATTCTCAGTAACTTCCTTGTGTTGTGTGTATTCCACTCACAGAGTTGAACGATCCTTTAGAGGGAGCAGACTTGAAACACTCTTTGTGGAATTTGCAAGTGGACATTTCAGCCGCTTTGAGGTCAATGGTAGAATAGGAAATATCTTCCTATAGAAACTAGACAGAATGATTCTCAGAATCTCCTTTGTGATGTGTGCGTTCAACTCTCAGAGTTTAACTTTTCTTTTCATTCAGCGGTTT…	SVTYPE=INS;END=121922496;SVLEN=1018	INS	121922496	1018	.	.
.	.	SV_249	.	.	DEL	.	-1359	.	.	.	.	.	.	.	.	.	.	.	.	.	.	.	.	.	.	.	.	https://github.com/jzook/HG008SVcuration/issues/328	.	.	.	y	.	0	chr1_hap1	122224363	svim_asm.DEL.2	CCTGCAAGTGGATATTCTGACCTCCTTGAGGCCTTCGTTGGAAACGGGATTTCTTCATATTCTGCTAGACAGAAGAATTCTCAGTAACTTCCTTGTGTTGTGTGTATTCAACTCACAGAGTTGAACGATCCTTTACACAGAGCAGACTTGAAACACTCTTTTTGTGTAATTTGCAAGTGGAGATTTCAGCCGCTTTGAGGTCAATAGTAGAAAAGAAAATATCTTCATAGAAAAACTAGACAGAAAGATTCTCAGAAACTGCTTTGTGATGTGTGTGTTCAACTCACAGAGTTTAACCTTTCTTTTCATAGAGCAGTTAGTAAACACTCTGTTTATAAAGTCTGCAAGTGGATATTCAGACCCCTTTGAGGCCTTCGTTGGAAACGGGATTTCTTCATA…	C	SVTYPE=DEL;END=122225722;SVLEN=-1359	DEL	122225722	-1359	.	.
.	.	SV_250	.	.	DEL	.	-2380	.	.	.	.	.	.	.	.	.	.	.	.	.	.	.	.	.	.	.	.	https://github.com/jzook/HG008SVcuration/issues/329	.	.	.	y	.	0	chr1_hap1	122753660	svim_asm.DEL.3	ATGCTAGACAGAAGAATTCTCAGTAACTTCCTTGTGTTGTGTGTATTCAACTCACAGAGTTGAACGATCCTTTACACAGAGCAGACTTGAAACATTCTTTTTGTGGAATTTGCAAGTGGAGATTTCAGCCGCTTTGAGGTCAATGGTAGAATAGGAAATATCTTCCTATAGAAACTAGACAGAACGATTCTCAGAAACTCCATTGTGATGTGTGCGTTCAACTCACAGAGTTTAACCTTTCTTTTCATAGAGCAGTTAGGAAACACTCTGTTTGTAAAGTCTGCAAGTGGATATTCAGACCTCTTTGAGGCCTTCGTTGGAAACGGGATTTCTTCCTATTCCGCTAGACAGAAGAATTCTCAGTAACTTCCTTGTGTTGTGTGTATTCAACTCACAGAG…	A	SVTYPE=DEL;END=122756040;SVLEN=-2380	DEL	122756040	-2380	.	.
.	.	SV_251	.	.	DEL	.	-3060	.	.	.	.	.	.	.	.	.	.	.	.	.	.	.	.	.	.	.	.	https://github.com/jzook/HG008SVcuration/issues/330	.	.	.	y	.	0	chr1_hap1	122785639	svim_asm.DEL.4	CCAGTAACTTCCTTGTGTTGTGTGCATTCAACTCACAGAGTTGAACGTTCCCTTAGACAGAGCAGATTTGAAACACTCTATTTGTGCAATTTGTAGTGTAGATTTCAAGCGCTTTAAGGTCAATGGCAGAAAAGGAAATTTCTTCGTTTCAAAACTAGACAGAATCATTCCCACAAACTGCGTTGTGATGTGTTCGTTCAACTCACAGAGTTTAACCTTTCTGTTCATAGAGCAGTTAGGAAACACTCTGTTTGTAAAGTCTGCAAGTGGATATTCAGACCTCCTTGAGGCCTTCGTTGGAAACGGGATTTCTTCATATTCTGCTAGACAGAAGAATTCTCAGTAACTTCCTTGTGTTGTGTGTATTCAACTCACAGAGTTGAACGATCCTTTACACAG…	C	SVTYPE=DEL;END=122788699;SVLEN=-3060	DEL	122788699	-3060	.	.
.	.	SV_252	.	.	INS	.	12240	.	.	.	.	.	.	.	.	.	.	.	.	.	.	.	.	.	.	.	.	https://github.com/jzook/HG008SVcuration/issues/433	.	.	.	y	.	0	chr1_hap1	123264066	svim_asm.INS.2	A	AGTGGATATTCAGACCTCTTTGAGGCCTTCGTTGGAAACGGGATTTCTTCGTATTCTGCTAGACAGAAGAATTCTCAGTAACTTCCTTGTGTTGTGTGTATTCAACTCACAGAGTTGAAAGATCCTTTACAGAGAGCAGACTTGAAACACTCTTTTTGTGGAATTTGCAAGTGGAGATTTCAGCCGCTTTGAGGTCAATGGTAGAATAGGAAATATCTTCCTATAGAAACTAGACAGAATGATTCTCAGAAACTCCTTTGTGATGTGTGCGTTCAACTCACAGAGTTTAACCTTTCTTTTCATAGAGCAGTTAGGAAACACTCTGTTTGTAAAGTCTGCAAGTGGATATTCAGACCTCTTTGAGGCCTTCGTTGGAAACAGGATTTCTTCATATTCTGC…	SVTYPE=INS;END=123264066;SVLEN=12240	INS	123264066	12240	.	.
.	.	SV_357	.	.	BND	INV:DUP	.	.	.	.	.	.	.	.	.	SV_358	cluster_10	cluster_10	.	.	0	0	1|0	.	.	0|1	0|1:.:.:.:0|1	https://github.com/jzook/HG008SVcuration/issues/100	n	u	n	y	y	0	chr1_hap2	123495868	.	N	[chr1_hap2:123499129[N	.	.	.	.	.	.
.	.	SV_358	.	.	BND	INV:DUP	.	.	.	.	.	.	.	.	.	SV_357	cluster_10	cluster_10	.	.	0	0	1|0	.	.	0|1	0|1:.:.:.:0|1	https://github.com/jzook/HG008SVcuration/issues/100	n	u	n	y	y	0	chr1_hap2	123499129	.	N	[chr1_hap2:123495868[N	.	.	.	.	.	.
chr1	143312310	CNA_3	N	<CNV:HAP1>,<CNV:HAP2>	CNV	DEL	105644112,105644112	248956422	-21549969	0	0	10000	0,21559969,0,21559969	.	.	.	.	.	D	0.73,1	1	1	1|2	.	.	1|2	1/2:.:.:1.73:1|2	https://github.com/jzook/HG008SVcuration/issues/100	y	y	n	.	n	1	chr1_hap2	123500620	.	.	.	.	.	.	.	.	.
chr1	143312310	SV_217	N	N]chr2:80358805]	BND	TRA:UNBALANCED	.	.	-21549969	0	.	.	.	.	.	SV_218	cluster_10	cluster_10	.	.	0	0	1|0	.	.	0|1	0|1:.:.:.:0|1	https://github.com/jzook/HG008SVcuration/issues/100	n	u	n	y	y	0	chr1_hap2	123500620	.	N	N]chr2_hap2:80420635]	.	.	.	.	.	.
.	.	SV_253	.	.	DEL	.	-2718	.	.	.	.	.	.	.	.	.	.	.	.	.	.	.	.	.	.	.	.	https://github.com/jzook/HG008SVcuration/issues/331	.	.	.	y	.	0	chr1_hap1	123741353	svim_asm.DEL.6	GGATGTGTGCGTTCAACTCACAGAGTTTAACCTTTCTTTTCATAGAGCAGTTAGGAAACACTCTGTTTGTAAAGTCTGCAAGTGGATATTCAGACCTCCTTGAGGCCTTCGTTGGAAACGGGATTTCTTCATATTCTGCTAGACAGAAGAATTCTCAGTAACTTCCTTGTGTTGTGTTTATTCAACTCACAGAGTTGAATGATCCTTTACACAGAGCAGACTTGAAACACTCTTTTTGTGGAATTTGCAAGTGGAGATTTCAGCCGCTTTGAGGTCAATGGTAGAAAAGTAAATATCTTCGTATAAAGACTAGACAGAATGATTCTCAGAAACTCCTTTGTGATGTGTGCGTTCAACTCACAGAGTTTAACCTTTCTGTTCATAGAGCAGTTAGGAAAC…	G	SVTYPE=DEL;END=123744071;SVLEN=-2718	DEL	123744071	-2718	.	.
.	.	SV_281	.	.	INS	INS:ME	2006	.	.	.	.	.	.	.	.	.	.	.	.	.	.	.	.	.	.	.	.	https://github.com/jzook/HG008SVcuration/issues/375	.	.	.	y	.	0	chr1_hap2	124339632	svim_asm.INS.1	T	TAGAAACTAGACAGACATGAAGTCCTTGCCCACGCCTATGTCCTGAATGGTAATGCCTAGGTTTTCTTCTAGGGTTTTTATGGTTTTAGGTTTAACGTTTAAATCTTTAATCCATCTTGAATTGATTTTTGTATAAGGTGTAAGGAAGGGATCCAGTTTCAGCTTTCTACATATGGCTAGCCAGTTTTCCCAGCACCATTTATTAAATAGGGAATCCTTTCCCCATTGCTTGTTTTTCTCAGGTTTGTCAAAGATCAGATAGTTGTAGATATGCGGCATTATTTCTGAGGGCTCTGTTCTGTTCCATTGATCTATATCTCTGTTTTGGTACCAGTACCATGCTGTTTTGGTTACTGTAGCCTTGTAGTATAGTTTGAAGTCAGGTAGTGTGATGCCTCC…	SVTYPE=INS;END=124339632;SVLEN=2006	INS	124339632	2006	.	.
.	.	SV_254	.	.	INS	.	2380	.	.	.	.	.	.	.	.	.	.	.	.	.	.	.	.	.	.	.	.	https://github.com/jzook/HG008SVcuration/issues/333	.	.	.	y	.	0	chr1_hap1	124606814	svim_asm.INS.3	A	ATAGAAAAACTAGACAGAATGATTCTCAGAAACTCCTTTGTGATGTGTGTGTTCAACTCACAGAGTTTAACCTTTCTTTTCATAGAGCAGTTAGTAAACACTCTGTTTATAAAGTCTGCAAGTGGATATTCAGACCCCTTTGAGGCCTTCGTTGGAAACGGGATTTCTTCATATTATGCTAGACAGAAGAATTCTCAGTAACTTCCTTGTGTTGTGTGTATTCAACTGACAGAGTTGAACTTTCATTTAGAGAGAGCAGATTTGAAACACTGTTTTTGTGGAATTTGCAAGTGGAGATTTCAAGCGCTTTGGGGCCAAAGGCAGAAAAGGAAATATCTTCGTATAAAAACTAGACAGAAACATTCTCAGAAACTGATGCGTGATGTGTGCGTTCAACTC…	SVTYPE=INS;END=124606814;SVLEN=2380	INS	124606814	2380	.	.
.	.	SV_255	.	.	INS	.	62172	.	.	.	.	.	.	.	.	.	.	.	.	.	.	.	.	.	.	.	.	https://github.com/jzook/HG008SVcuration/issues/334	.	.	.	y	.	0	chr1_hap1	126178295	svim_asm.INS.4	A	gt30kb	SVTYPE=INS;END=126178295;SVLEN=62172	INS	126178295	62172	.	.
.	.	SV_282	.	.	DEL	.	-1359	.	.	.	.	.	.	.	.	.	.	.	.	.	.	.	.	.	.	.	.	https://github.com/jzook/HG008SVcuration/issues/374	.	.	.	y	.	0	chr1_hap2	126809441	svim_asm.DEL.1	CTGCTAGACAGAAGAATTCTCAGTAACTTCCTTGTGTTGTGTGTATTCAACTCACAGAGTTGAACGATCCTTTACACAGAGCAGACTTGAAACACTCTTTTTGTGGAATTTGCAAGTGGAGATTTCAGCCGCTTTGAGGTCAATGGTAGAAAAGGAAATATCTTCGTATAAAGACTAGACAGAATGATTCTCAGAAACTCCTTTGTGATGTGTGCGTTCAACTCACAGAGTTTAACTTTTCTTTTAATAGAGCAGTTAGGAAACACTCTGTTTGTAAATTCTGCAAGTGGATATTCAGACCTCTTTGAGGCCTTCGTTAGAAACGGGATTTCTTCATATTATGCTAGACAGAATAATTCTCAGTAACTTCCTTGTGTTGTGTGTGTTCAACTCACAGAG…	C	SVTYPE=DEL;END=126810800;SVLEN=-1359	DEL	126810800	-1359	.	.
.	.	SV_256	.	.	INS	.	2712	.	.	.	.	.	.	.	.	.	.	.	.	.	.	.	.	.	.	.	.	https://github.com/jzook/HG008SVcuration/issues/335	.	.	.	y	.	0	chr1_hap1	128766272	svim_asm.INS.5	A	ATTCGATGATTCCATTCGATTCCATTCGATGATGATTGCATTCGAGTCCATGGATTATTCCATTCCATTCCATTAGATGATTCCACTCGGGTCCATTCGATGATTCTCTTCGATTCCATTCGATAATTCCGTTTTTTTCCGTTTGATGTTGATTCCATTCGAGTCCATTCGATGATAATTCCATTCGATTCTATGCGATGAATCCATTCCATTCCATTTGAAGATGATTCCATTCGAGACCATTCGATGATTGCATTCAATTCATTCGATGACGATTCCATTCAATTCCGTTCAATGATTCCATTTGATTCCATTTGATGTTGATTCCATTCGATTCCATTTTATGATGATTCCATGCAATTCCATTAGATGATGACACCTTTCACTTCCATTCGATGA…	SVTYPE=INS;END=128766272;SVLEN=2712	INS	128766272	2712	.	.
.	.	SV_354	.	.	INS	.	4143	.	.	.	.	.	.	.	.	.	.	.	.	.	.	.	.	.	.	.	.	https://github.com/jzook/HG008SVcuration/issues/450	.	.	.	y	.	0	chr1_hap2	130717213	svim_asm.INS.2	C	CGATGATTGTTCCATTCGATTCTATTCGGTGATTCCATTCGACTTCATTTGATAATGATTCCATTCGAGACCATTCGATGATTCTATTCAATTCCATTCAATAATGATTCCATTCGAGTCCATTCAACGATTCCATTCAAGTCCATTCGATGATTCCATCTGATTCCATTCAATGAATCCATGCGATTCCATTCTATGATGATTCCATTCATTTCCATCTGATGATGATTCCATTCGATTCCATTCAATGATTCCTTTCGATTCCATTTGATGATGATTTCAATCAATTTCATTCGATGATTCCATTCGAATCCATTCGATGATGAGTCCATCCATTTCTATTTCATGATAATTCCATTCGTTTCAATTCGATGGTGTTTCCATTCGATTCCATTCGAT…	SVTYPE=INS;END=130717213;SVLEN=4143	INS	130717213	4143	.	.
.	.	SV_257	.	.	DEL	.	-69	.	.	.	.	.	.	.	.	.	.	.	.	.	.	.	.	.	.	.	.	https://github.com/jzook/HG008SVcuration/issues/336	.	.	.	y	.	0	chr1_hap1	131476924	svim_asm.DEL.10	CGTGCAGAGATACCTCACAATACACCCTGTAGGTGGAGCCTAGACAAGAGTTACATCACCTGGGTGATCA	C	SVTYPE=DEL;END=131476993;SVLEN=-69	DEL	131476993	-69	.	.
.	.	SV_352	.	.	INS	.	6600	.	.	.	.	.	.	.	.	.	.	.	.	.	.	.	.	.	.	.	.	https://github.com/jzook/HG008SVcuration/issues/448	.	n	.	y	.	0	chr1_hap1	135558230	.	.	.	.	INS	135558230	6600	.	.
.	.	SV_258	.	.	DEL	.	-468	.	.	.	.	.	.	.	.	.	.	.	.	.	.	.	.	.	.	.	.	https://github.com/jzook/HG008SVcuration/issues/337	.	.	.	y	.	0	chr1_hap1	135911811	svim_asm.DEL.11	TGAATCATCATCGGATGGAAACGAATGGAATCATCATCGAATGGAAATGAAAGGAGTCATCATCTAATGGAATTGCATGGAATCATCATAAAATGGAATCGAATGGAATCAACATCAAATGGAATCAAATGGAATCATTGAACGGAATTGAATGGAATCGTCATCGAATGAATTGACTGCAATCATCCAATGGTCTCGAATGGAATCATCTTCAAATGGAATGGAATGGAATCATCGCATAGAATCGAATGGAATTATCATCGAATGGAATCGAATGGAATCAACATCCAACGGAAAAAAACGGAATTATCGAATGGAATCGAAGAGAATCATCGAATGGACCCGAATGGAATCATCTAATGGAATGGAATGGAATAATCCATGGACTCGAATGCAATC…	T	SVTYPE=DEL;END=135912279;SVLEN=-468	DEL	135912279	-468	.	.
.	.	SV_283	.	.	DEL	.	-5304	.	.	.	.	.	.	.	.	.	.	.	.	.	.	.	.	.	.	.	.	https://github.com/jzook/HG008SVcuration/issues/373	.	.	.	y	.	0	chr1_hap2	137528040	svim_asm.DEL.3	GAATGGAATCAACATCAAATGGAATCAAATGGAATCATTGAACGGAATTGAATGGAATCGTCATCGAATGAATTGAATGCAATCATCGAATGGTCTCGAATGGAATCATCTTCAAATGGAATGGAATGGAATCATCGCATAGAATCGAATGGAATTATCATCGAATGGAATCGAATGGAATCAACATCAAACGGAAAAAAACGGAATTATCGAATGGAATCGAAGAGAATCATCGAATGGACCCGAATGGAATCATCTAATGGAATGGAATGGAATAATCCATGGACTCGAATGCAATCATCATCGAATGGAATCGAATGGAATCATCGAATGGACTCGAATGGAATAATCATTGAACGGAATCGAATGGAATCATCATCGGGTGGAAATGAATGGAAT…	G	SVTYPE=DEL;END=137533344;SVLEN=-5304	DEL	137533344	-5304	.	.
.	.	SV_259	.	.	DEL	.	-1776	.	.	.	.	.	.	.	.	.	.	.	.	.	.	.	.	.	.	.	.	https://github.com/jzook/HG008SVcuration/issues/338	.	.	.	y	.	0	chr1_hap1	138380698	svim_asm.DEL.12	GATCTTCAAATGGAATGGAATGGAATCATCGCATAGAATCGAATGGAATTATCATCGAATGGAATCGAATGGAATCAACATCAAACGGAAAAAAACGGAATTATCGAATGGAATCGAAGAGAATCATCGAATGGACCCGAATGGAATCATCTAATGGAATGGAATGGAATAATCCATGGACTCGAATGCAATCATCATCGAATGGAATCGAATGGAATCATCGAATGGACTCGAATGGAATAATCATTGAACGGAAACGAATGTAATCATCATCGGATGGAAATGAATGGAATCATCATCGAATGGAATCGAATAGAATTATGGAATGAAATCCAGTGTGATCATCATCGAATGGACCCGAATGGAATCATCATCCAACGGAAGCTAATGGAATCAACA…	G	SVTYPE=DEL;END=138382474;SVLEN=-1776	DEL	138382474	-1776	.	.
.	.	SV_284	.	.	DEL	.	-442	.	.	.	.	.	.	.	.	.	.	.	.	.	.	.	.	.	.	.	.	https://github.com/jzook/HG008SVcuration/issues/372	.	.	.	y	.	0	chr1_hap2	138948351	svim_asm.DEL.4	AGAATGGAATCGAATGGAATCATCGAATGGACTCGAATGGAATAATCATTGAACGGAATCGATTGGAATCATCATTGGATGGAAATGAAAGGAGTCATCATCTAATGGAATCGCATGGAATCATCATCAAATGGAATCGAATGGAATCATCATCAAATGGAATCTAATGGAATCATTGAACAGAATTGAATGGAATCGTCATCGAATGAATTGAATGCAATCATCGAATGGTCTCGAATGGAATCATCTTCTAATGGAAAGGAATGGAATCATCGCGTAGAATCGAATGGAATTATCATCGAATGGAATCGAATGGTATCAACACCAAACGGAAAAAAACGGAATTATCGAATGGAATCGAAGAGAATCTTCGAACGGACCCGAATGGAATCATCTAAT…	A	SVTYPE=DEL;END=138948793;SVLEN=-442	DEL	138948793	-442	.	.
.	.	SV_353	.	.	INS	.	4861	.	.	.	.	.	.	.	.	.	.	.	.	.	.	.	.	.	.	.	.	https://github.com/jzook/HG008SVcuration/issues/449	y	.	.	y	.	0	chr1_hap1	139493937	svim_asm.INS.8	A	AAATGGAATCATCATTGAATGGAATCGAATGGAATCATCGAGTGGAATCGAATGGAATTATGATCAAATGGAATCGAATGTAATCATCATCAAATGGAATCAAAAATAACCATCATCAATTGGTATTGAATGGAATTGTCATCAAATGGAATTCAAAGGAATCATCATCAAATGGAACCGAATGGAATCCTCATTGAATGGAAATGAAAGGGGTCATCATCTAATGGAATCGCATGGAATCATCATCAAATGGAATCGAATGGAATCATCATCAAATGGAATCTAATGGAATCATTGAACAGAATTGAATGGAATCGTCATCGAATGAATTGAATGCAATCATCGAATGGACTCGAATGGAATCATCTTCTAATGGAAAGGAATGGAATCATCGCATAG…	SVTYPE=INS;END=139493937;SVLEN=4861	INS	139493937	4861	.	.
.	.	SV_285	.	.	INS	.	2216	.	.	.	.	.	.	.	.	.	.	.	.	.	.	.	.	.	.	.	.	https://github.com/jzook/HG008SVcuration/issues/371	.	.	.	y	.	0	chr1_hap2	142044987	svim_asm.INS.3	A	AATGGAATTCAAAGGAATCATCATCAAATGGAACCGAATGGAATCCTCATTGAATGGAAATGAAAGGGGTCATCATCTAATGGAATCGCATGGAATCATCATCAAATGGAATCGAATGGAATCATCATCAAATGGAATCTAATGGAATCATTGAACAGAATTGAATGGAATCGTCATCGAATGAATTGAATGCAATCATCGAATGGTCTCGAATGGAATCATCTTCTAATGGAAAGGAATGGAATCATCGCATATAATCGAATGGAATTATCATCGAATGGAATCGAATGGTATCAACACCAAACGGAAAAAAACGGAATTATCGAATGGAATCGAAGAGAATCTTCGAACGGACCCGAATGGAATCATCTAATGGAATGGAATGGAATAATCCATGGA…	SVTYPE=INS;END=142044987;SVLEN=2216	INS	142044987	2216	.	.
.	.	SV_286	.	.	INS	.	3965	.	.	.	.	.	.	.	.	.	.	.	.	.	.	.	.	.	.	.	.	https://github.com/jzook/HG008SVcuration/issues/371	.	.	.	y	.	0	chr1_hap2	142048542	svim_asm.INS.4	T	TCGAAAGGGATCATTACTGAATGGAATTGAATGGAATCATCGAATGGTCTCGATTGGAATCATTATCAAATGGAATCGAATGGAATCACCGAATAGAATCGAATGGAACAATCATCGAATGGACTCAAATGGAATTATCCTCCAATGGAATCGAATGGAATTATCGAATGCAATCGAATGGAATTATCGAATGCAATCGAATAGAATCATCGAATGGACTCGAATGGAATCATCGAATGGAATGGAATGGAACAGTCAATGAACTCGAATGGAATCATCATTGAATGGAATCGAATGGAATCATCGAGTGGAATCGAATGGAATTATGATCAAATGGAATCGAATGTAATCATCATCAAATGGAATCAAAAATAACCATCATCAATTGGTATTGAATGG…	SVTYPE=INS;END=142048542;SVLEN=3965	INS	142048542	3965	.	.
chr1	151220118	SV_3	GCCTCAGTCTCCCGAGTAGCTGGGATTACAGGTGGTGTCATCATGCTTGGCTACTTTTTTGTATTTTTAGTAGAGACGGGGTTTCACCTTGCTAGCCAGGATGATCTCGATCTCCTGACCCTGTGATATGCCCACCTTGGCCTCCCCAAGTGCTGGGATTACAGGCATGAGCC	G	DEL	DEL	-172	151220290	.	.	.	.	.	.	.	.	.	.	DJ	0,1	0	1	1|0	1|0	.	1|0	0/1:.:.:1:1|0	https://github.com/jzook/HG008SVcuration/issues/94	n	y	n	n	n	1	chr1_hap1	148479354	svim_asm.DEL.13	GCCTCAGTCTCCCGAGTAGCTGGGATTACAGGTGGTGTCATCATGCTTGGCTACTTTTTTGTATTTTTAGTAGAGACGGGGTTTCACCTTGCTAGCCAGGATGATCTCGATCTCCTGACCCTGTGATATGCCCACCTTGGCCTCCCCAAGTGCTGGGATTACAGGCATGAGCC	G	SVTYPE=DEL;END=148479526;SVLEN=-172	DEL	148479526	-172	0.400881	HG8T-elem-long-31x:11/46(0.24),HG8T-PB-Hifi-116x:39/82(0.48),HG8T-UCSC-ONT-UL-54x:26/59(0.44),HG8T-NE-ONT-UL-54x:15/40(0.38)
chr1	160367322	SV_4	G	<DUP:TANDEM>	DUP	DUP:TANDEM	326593	160693915	0	3	0	3	.	3	ACA	.	.	.	DJ	1,2	2	1	1|0	1|0	.	1|0	0/1:.:.:3:1|0	https://github.com/jzook/HG008SVcuration/issues/95	n	y	n	n	n	1	chr1_hap1	157599002	svim_asm.DUP_TANDEM.1	N	<DUP:TANDEM>	SVTYPE=DUP:TANDEM;END=157925947;SVLEN=326946	DUP:TANDEM	157925947	326946	0.304762	HG8T-elem-long-31x:28/45(0.62),HG8T-PB-Hifi-116x:18/85(0.21),HG8T-UCSC-ONT-UL-54x:11/39(0.28),HG8T-NE-ONT-UL-54x:7/41(0.17)
chr1	224013772	SV_219	C	CTGGAATGGAATGGAATGGAATGGAATGGAATGGAATGGAATGGAATGGAATGGAATGGAATGGAATGGAATGGAATGGAATGGAATGGAATGGAATGGAATGGAATGGAATGGAATGGAATGGAATGGAATGGAATGGAATGGAATGGAATGGAATGGAATGGAATGGAATGGAATGGAATGGAATGGAATGGAATGGAATGGAATGGAATGGAATGGAATGGAATGGAATGGAATGGAATGGAATGGAATGGAATGGAATGGAATGGAATGGAATGGAATGGAATGGAATGGAATGGAATGGAATGGAATGGAATGGAATGGAATGGAATGGAATGGAATGGAATGGAATGGAATGGAATGGAATGGAATGGAATGGAATGGAATGGAATGGAATGG…	INS	CNV:TR	4775	.	-2082	2782	.	.	.	.	.	.	.	.	.	.	1	1	0/1	.	.	1|0	0/1:.:.:.:1|0	https://github.com/jzook/HG008SVcuration/issues/326	n	y	n	.	n	1	chr1_hap1	221347583	svim_asm.INS.9	C	CTGGAATGGAATGGAATGGAATGGAATGGAATGGAATGGAATGGAATGGAATGGAATGGAATGGAATGGAATGGAATGGAATGGAATGGAATGGAATGGAATGGAATGGAATGGAATGGAATGGAATGGAATGGAATGGAATGGAATGGAATGGAATGGAATGGAATGGAATGGAATGGAATGGAATGGAATGGAATGGAATGGAATGGAATGGAATGGAATGGAATGGAATGGAATGGAATGGAATGGAATGGAATGGAATGGAATGGAATGGAATGGAATGGAATGGAATGGAATGGAATGGAATGGAATGGAATGGAATGGAATGGAATGGAATGGAATGGAATGGAATGGAATGGAATGGAATGGAATGGAATGGAATGGAATGGAATGGAATGG…	SVTYPE=INS;END=221347583;SVLEN=4775	INS	221347583	4775	0.637527	HG8T-elem-long-31x:171/306(0.56),HG8T-PB-Hifi-116x:49/75(0.65),HG8T-UCSC-ONT-UL-54x:45/47(0.96),HG8T-NE-ONT-UL-54x:34/41(0.83)
chr1	224013772	SV_242	C	CTGGAATGGAATGGAATGGAATGGAATGGAATGGAATGGAATGGAATGGAATGGAATGGAATGGAATGGAATGGAATGGAATGGAATGGAATGGAATGGAATGGAATGGAATGGAATGGAATGGAATGGAATGGAATGGAATGGAATGGAATGGAATGGAATGGAATGGAATGGAATGGAATGGAATGGAATGGAATGGAATGGAATGGAATGGAATGGAATGGAATGGAATGGAATGGAATGGAATGGAATGGAATGGAATGGAATGGAATGGAATGGAATGGAATGGAATGGAATGGAATGGAATGGAATGGAATGGAATGGAATGGAATGGAATGGAATGGAATGGAATGGAATGGAATGGAATGGAATGGAATGGAATGGAATGGAATGGAATGG…	INS	CNV:TR	2410	.	-2082	2782	.	.	.	.	.	.	.	.	.	.	1	1	0/1	.	.	0|1	0/1:.:.:.:0|1	https://github.com/jzook/HG008SVcuration/issues/326	n	y	n	.	n	1	chr1_hap2	223485961	svim_asm.INS.5	C	CTGGAATGGAATGGAATGGAATGGAATGGAATGGAATGGAATGGAATGGAATGGAATGGAATGGAATGGAATGGAATGGAATGGAATGGAATGGAATGGAATGGAATGGAATGGAATGGAATGGAATGGAATGGAATGGAATGGAATGGAATGGAATGGAATGGAATGGAATGGAATGGAATGGAATGGAATGGAATGGAATGGAATGGAATGGAATGGAATGGAATGGAATGGAATGGAATGGAATGGAATGGAATGGAATGGAATGGAATGGAATGGAATGGAATGGAATGGAATGGAATGGAATGGAATGGAATGGAATGGAATGGAATGGAATGGAATGGAATGGAATGGAATGGAATGGAATGGAATGGAATGGAATGGAATGGAATGGAATGG…	SVTYPE=INS;END=223485961;SVLEN=2410	INS	223485961	2410	0.637317	HG8T-elem-long-31x:176/311(0.57),HG8T-PB-Hifi-116x:47/75(0.63),HG8T-UCSC-ONT-UL-54x:47/49(0.96),HG8T-NE-ONT-UL-54x:34/42(0.81)
chr1	225835501	SV_5	T	<DUP:TANDEM>	DUP	DUP:TANDEM	95636	225931137	0	1	0	1	.	1	G	.	.	.	DJ	1,1.1	1	1	0/1	.	.	1|0	0/1:.:.:2.1:1|0	https://github.com/jzook/HG008SVcuration/issues/96	y	y	n	n	n	1	.	.	.	.	.	.	.	.	.	0.138728	HG8T-elem-long-31x:8/32(0.25),HG8T-PB-Hifi-116x:6/75(0.08),HG8T-UCSC-ONT-UL-54x:6/35(0.17),HG8T-NE-ONT-UL-54x:4/31(0.13)
.	.	SV_339	.	.	DEL	DEL	-2232	.	.	.	.	.	.	.	.	.	.	.	.	.	.	.	.	.	.	1|0	0/1:.:.:.:1|0	https://github.com/jzook/HG008SVcuration/issues/339	n	y	n	y	n	0	chr1_hap1	225998715	svim_asm.DEL.14	CCACACACAGACACACACGCACACACGCACGCGCACACGCACGCACACACACACGCGGCTTGAAGGAGAGCAAGGACGAGATGGATCGAGAGATAGAGACCGAGGGAGGGAGAGAGACAGCGATCGAGAGAGACAGGGGAGGGCGAGAGGGAAGGAGACAGACAGAGAGGCTGAGAAAGAGAGAGGCACAGAGAAAGAGAGAGAGAGAGACAGAGAGACAGAGGGAAAACGACAGAAGTAGCGCGAGGTCCAGGGGGAAACCCAGAAGAGAGAGGCGGAGGGAGCTAGAGAGCGAGAGCGATAGAGCCTTAGAGAGGAAGCGCCCGGCTCCGTTAGGCAGCGCCCTCTTGAGCAGGCCGGGATAGGGTGGAGGGGGCTTGGGCTGCGCCCAGAACACGG…	C	SVTYPE=DEL;END=226000947;SVLEN=-2232	DEL	226000947	-2232	.	.
chr2	39789308	SV_6	AGTGGGTTACTGGCCTGTTTACACAGAGGATGGGAAGAAAGGCTTGGGCTTAATAACTCAAAGCTTTTTTAAGCCTTCTAAGTTCCAAG	A	DEL	DEL	-88	39789396	0	2	.	.	.	2	GT	.	.	.	DJ	0,1	1	0	0|1	.	0|1	0|1	0/1:.:.:1:0|1	https://github.com/jzook/HG008SVcuration/issues/97	n	y	n	n	n	1	chr2_hap2	39829783	svim_asm.DEL.7	AGTGGGTTACTGGCCTGTTTACACAGAGGATGGGAAGAAAGGCTTGGGCTTAATAACTCAAAGCTTTTTTAAGCCTTCTAAGTTCCAAG	A	SVTYPE=DEL;END=39829871;SVLEN=-88	DEL	39829871	-88	0.496324	HG8T-elem-long-31x:10/25(0.40),HG8T-PB-Hifi-116x:56/120(0.47),HG8T-UCSC-ONT-UL-54x:33/64(0.52),HG8T-NE-ONT-UL-54x:36/63(0.57)
chr2	49580425	SV_7	A	<DUP:TANDEM>	DUP	DUP:TANDEM	101800	49682225	.	.	.	.	.	.	.	.	.	.	DJ	1,2	1	2	0|1	.	0|1	0|1	0/1:.:.:3:0|1	https://github.com/jzook/HG008SVcuration/issues/98	n	y	n	n	n	1	chr2_hap2	49622797	svim_asm.DUP_TANDEM.1	N	<DUP:TANDEM>	SVTYPE=DUP:TANDEM;END=49724679;SVLEN=101883	DUP:TANDEM	49724679	101883	0.337719	HG8T-elem-long-31x:26/50(0.52),HG8T-PB-Hifi-116x:22/89(0.25),HG8T-UCSC-ONT-UL-54x:17/46(0.37),HG8T-NE-ONT-UL-54x:12/43(0.28)
chr2	80358805	CNA_41	N	<CNV:HAP1>,<CNV:HAP2>	CNV	DEL	42700,42700	80401505	0	0	0	0	0,0,0,0	.	.	.	cluster_10	.,cluster_10	D	0,1	1	0	1|2	.	.	1|2	1|2:.:.:1:1|2	https://github.com/jzook/HG008SVcuration/issues/92	n	y	n	.	n	1	chr2_hap2	80420635	.	.	.	.	.	.	.	.	.
chr2	80358805	SV_218	N	N]chr1:143312310]	BND	CHROMOPLEXY	.	.	.	.	.	.	.	.	.	SV_217	cluster_10	cluster_10	.	.	1	0	0|1	.	.	0|1	0/1:.:.:.:0|1	https://github.com/jzook/HG008SVcuration/issues/100	n	u	n	mate	y	0	chr2_hap2	80420635	.	N	N]chr1_hap2:123500620]	.	.	.	.	.	.
chr2	80401505	SV_8	C	[chr2:80401784[ATGAGGC	BND	INV:DUP	.	.	.	.	.	.	.	.	.	SV_195	cluster_10	cluster_10	.	.	1	1	0|1	.	.	0|1	0|1:.,chr2*80401784*1:.,1:.:0|1	https://github.com/jzook/HG008SVcuration/issues/99	n	y	n	n	y	1	chr2_hap2	80463335	.	C	[chr2_hap2:80463614[ATGAGGC	.	.	.	.	.	.
chr2	80401784	CNA_40	N	<CNV:HAP1>,<CNV:HAP2>	CNV	DUP	2309755,2309755	82711539	0	0	0	0	0,0,0,0	.	.	.	cluster_10	.,cluster_10	D	2,1	1	2	1|2	.	.	1|2	1|2:.:.:3:1|2	https://github.com/jzook/HG008SVcuration/issues/92	n	y	n	.	n	1	chr2_hap2	80463614	.	.	.	.	.	.	.	.	.
chr2	80401784	SV_195	T	[chr2:80401505[CCTCATT	BND	INV:DUP	.	.	.	.	.	.	.	.	.	SV_8	cluster_10	cluster_10	.	.	1	2	0|1	.	.	0|1	0|1|0:.,chr2*80401784*1,.:.,1,.:.:0|1	https://github.com/jzook/HG008SVcuration/issues/99	n	y	n	n	y	1	chr2_hap2	80463614	.	T	[chr2_hap2:80463335[CCTCATT	.	.	.	.	.	.
chr2	82711539	SV_9	G	G]chr20:38430138]	BND	BND	.	.	0	3	.	.	.	3	CAC	SV_196	cluster_10	cluster_10	.	.	1	2	0|1	.	0|1	0|1	0|0|1:.,.,chr2*80401784*1:.,.,2:.:0|1	https://github.com/jzook/HG008SVcuration/issues/100	n	y	n	n	y	1	chr2_hap2	82779290	svim_asm.BND.1	N	N]chr20_hap2:40577805]	SVTYPE=BND	BND	.	.	0.101961	HG8T-elem-long-31x:20/256(0.08),HG8T-PB-Hifi-116x:24/274(0.09),HG8T-UCSC-ONT-UL-54x:13/106(0.12),HG8T-NE-ONT-UL-54x:21/129(0.16)
chr2	89324416	CNA_5	N	<CNV:HAP1>,<CNV:HAP2>	CNV	DEL	152859113,152859113	242183529	0	0	0	10000	0,10000,0,10000	.	.	.	.	simple_2,.	D	1,0.51	1	1	1|2	.	.	1|2	1|2:.:.:1.51:1|2	https://github.com/jzook/HG008SVcuration/issues/101	y	y	n	.	n	1	.	.	.	.	.	.	.	.	.	.	.
chr2	89324416	SV_10	N	]chrX:8495892]N	BND	BND	.	.	.	.	.	.	.	.	.	.	.	simple_2	.	.	1	1	0/1	.	0|1	0|1	0/1:.:.:.:0|1	https://github.com/jzook/HG008SVcuration/issues/101	y	y	n	n	y	1	.	.	.	.	.	.	.	.	.	.	.
.	.	SV_260	.	.	DEL	.	-6272	.	.	.	.	.	.	.	.	.	.	.	.	.	.	.	.	.	.	.	.	https://github.com/jzook/HG008SVcuration/issues/341	.	.	.	y	.	0	chr2_hap1	91655852	svim_asm.DEL.17	CGATTCCATTTGATGATGATTCCATTCAATTGCATTCAATGATTCCATTCGATTCCATTCGATGATGATTCCCTTTGAGTCCATTAGAAGATTCCATAACATTCCATTCGATGGTGATTCCTTTCCATTTCATTCAATGATTCCATTCGATTCCATTCGATGATGATTCCCTACGAGTCCATGAGATGATTTCATAACATTCCATTCGATGGTGATTCCATTTGATTTCATTCGATGGTGATTCCATTTGATTCCATTCGATGATTCCTTTCATGTCCATTCGATGACACCATTGGATTCCATTCGATGATTTCATTCGTTTCCACTTGATGATTCCATTTGATTCCATTCGATGATGATTCCATTCGATTCCCTTCATTGATGATTCGATTAGATTCC…	C	SVTYPE=DEL;END=91662124;SVLEN=-6272	DEL	91662124	-6272	.	.
.	.	SV_287	.	.	INS	.	9171	.	.	.	.	.	.	.	.	.	.	.	.	.	.	.	.	.	.	.	.	https://github.com/jzook/HG008SVcuration/issues/376	.	.	.	y	.	0	chr2_hap2	92807583	svim_asm.INS.7	G	GATGTGGACATTTGGAGCGCTTTCAGGCCTATGGTGAAAAAGGAAATATCTTCCCCTGAAAACTAGACAGAAGCATTCTCAGAATCTTATTTGTGATGTGCGCCCTCAACTAACAGTGTTGAAGCTTTCTTTTGATAGAGCAGTTTTGAAACACTCTTTTTGTAAAATCTGCAAGAGGATATTTGGATAGCTTTGAGGATTTCGTTGGAAACGGGATTGTCTTCATATAAACTCTAGACAGAAGCATTCTCAGAAGCTTCATTGGTATGTTTCAATTGAAGTCACAGTGTTGAACAGTCCCTTTCATAGAGCAGGTTTGAAACACTCTTTTTGTAGTATCTGGATGTGGACATTTGGAGCGCTTTCAGGCTTATGGTTTAAAAGGAAATATCTTCCCCT…	SVTYPE=INS;END=92807583;SVLEN=9171	INS	92807583	9171	.	.
.	.	SV_288	.	.	INS	.	11218	.	.	.	.	.	.	.	.	.	.	.	.	.	.	.	.	.	.	.	.	https://github.com/jzook/HG008SVcuration/issues/377	.	.	.	y	.	0	chr2_hap2	93146074	svim_asm.INS.8	C	CTTGTGATGTGCGCCCTCAACTAACAGTGTTGAACCTTTCTTTTGATAGAGCAGTTTTGAAACACTCTTTTTGTAATATCTGCAAGAGGATATTTGGATAGCTTTGAGGATTTCGTTGGAAACGGGATTGTCTTCATATAAACTCTAGACAGAAGCATTCTCAGAAGCTTCATTGGGATGTTTCAATTGAAGTCACAGTGTTGAACAGTCCCTTTCATAGAGCAGGTTTGAAACACTCTTTTTGTAGTATCTGGATGTGGACATTTGGAGCGCTTTCAGGCCTATGGTTTAAAAGGAAATATCTTCCCCTGAAAACTAGACAGAAGCATTCTCAGAAACTTATTTGTGATGTGCGCCCTCAACTAACAGTGTTGAAGCATTCTTTTGATAGAGCAGTTT…	SVTYPE=INS;END=93146074;SVLEN=11218	INS	93146074	11218	.	.
.	.	SV_289	.	.	DEL	.	-2040	.	.	.	.	.	.	.	.	.	.	.	.	.	.	.	.	.	.	.	.	https://github.com/jzook/HG008SVcuration/issues/378	.	.	.	y	.	0	chr2_hap2	93681084	svim_asm.DEL.8	GAGTATCTTCCAATAAAAGCTAGATAGAAGCAATGTCAGAAACTTTTTCATGATGTATCTACTCAGCTAACAGAGTTGAACCTTTCTTTTGAGAGAGCAGTTTTGAAACACTCTTTTTGTGGAATCTGCAAGTGGATATTTTTCTAGCTTTGAGGATTTCGTTGGAAACGGGATTACATATAAAAAGCAGACAGCAGCATTCCCAGAAACTTCTTTGTGATGTTTGCATTCAAGTCACACAGTTGAACATTCCCTTTCATAGAGCAGGTTTGAAACACTCTTTTTGTAGTATCTGGATGTGGACATTTGGAGCGCTTTCAGGCCTATGGTGAAAAAGGAAATATCTTCCCCTGAAAACTAGACAGAAGCATTCTCAGAAACTTATTTGTGATGTGCGCC…	G	SVTYPE=DEL;END=93683124;SVLEN=-2040	DEL	93683124	-2040	.	.
.	.	SV_261	.	.	INS	.	6456	.	.	.	.	.	.	.	.	.	.	.	.	.	.	.	.	.	.	.	.	https://github.com/jzook/HG008SVcuration/issues/342	.	.	.	y	.	0	chr2_hap1	94096755	svim_asm.INS.10	T	TTTTTGAGAGAGCAGTTTTGAAACACTCTTTTTGTTGGATCTGCAGGTGGATATTTGTATAGCTTTGAGGATTTCGTTGGAAACGGGATTACATATAAAAAGCAGACAGCAGCATTCCCAGAAACTTCTTTGTGATGTTTGCATTCAAGTCACAGAGTTGAACATTCCCTTTCATAGAGCAGGTTTGAAACACTCTTTTTGTAGTATCTGGATGTGGACATTTGGAGCGCTTTCAGGCCTATGGTGAAAAAGGAAATATCTTCCCCTGAAAACTAGACAGAAGCATTCTCAGAATCTTATTTGTGATGTGCGCCCTCAATTAATAGTGTTGAAGCTTTCTTTTGATAGAGCAGTTTTGAAACACTCTTTTTGTAAAATCTGCAAGAGGATATTTGGATA…	SVTYPE=INS;END=94096755;SVLEN=6456	INS	94096755	6456	.	.
.	.	SV_262	.	.	DEL	.	-2720	.	.	.	.	.	.	.	.	.	.	.	.	.	.	.	.	.	.	.	.	https://github.com/jzook/HG008SVcuration/issues/343	.	.	.	y	.	0	chr2_hap1	94397777	svim_asm.DEL.18	GAATCTAGACAGAAGCATTCTCAGAAGCTTCATTGGGATGTTTCAATTGAAGTCACAGTGTTGAACAGTCCCTTTGATAGAGCAGGTTTGAAAAACTTTTTTTGTAGTATCTGGAAGTGGACATTTGGAGCGTTCTCAGGACTACAGTGAAAAAGGAAATATCTTCCAATAAAAGCTAGGTAGAAGCAATGTCAGAAAGTTTTTCATGATGTATCCACTCAGCTAACAGAGTTGAACCTTTCTTTTGAGAGAGCAGTTTTGAAACACTCTTTTTGTGGAATCTGCAAGTGGATATTTGTCTAGCTTTGAGGATTGCGTTGGAAACGGGATTACATTTAAAAAGCAGACAGCAGCATTCCCAGAAACTTCTTTGTGATATTTGCATTGAAGTCACAGAGT…	G	SVTYPE=DEL;END=94400497;SVLEN=-2720	DEL	94400497	-2720	.	.
chr2	123234980	SV_220	ATGCTATATATATAGCTATATATATATGCTATATATATGCTATATATATAGCATATATATA	A	DEL	CNV:TR	-60	123235040	-288	129	-288	129	.	.	.	.	.	.	.	.	1	1	0/1	.	.	1|0	0/1:.:.:.:1|0	https://github.com/jzook/HG008SVcuration/issues/322	n	y	n	n	n	1	chr2_hap1	123526542	svim_asm.DEL.19	TTGCTATATATATAGCTATATATATATGCTATATATATGCTATATATATAGCATATATATA	T	SVTYPE=DEL;END=123526602;SVLEN=-60	DEL	123526602	-60	0.594203	HG8T-elem-long-31x:1/14(0.07),HG8T-PB-Hifi-116x:41/61(0.67),HG8T-UCSC-ONT-UL-54x:22/35(0.63),HG8T-NE-ONT-UL-54x:18/28(0.64)
chr2	128153403	SV_11	T	<DUP:TANDEM>	DUP	DUP:TANDEM	179488	128332891	.	.	.	.	.	.	.	.	.	.	DJ	1,2	2	1	1|0	1|0	.	1|0	0/1:.:.:3:1|0	https://github.com/jzook/HG008SVcuration/issues/102	n	y	n	n	n	1	chr2_hap1	128440046	svim_asm.DUP_TANDEM.2	N	<DUP:TANDEM>	SVTYPE=DUP:TANDEM;END=128619527;SVLEN=179482	DUP:TANDEM	128619527	179482	0.424084	HG8T-elem-long-31x:40/63(0.63),HG8T-PB-Hifi-116x:22/75(0.29),HG8T-UCSC-ONT-UL-54x:7/23(0.30),HG8T-NE-ONT-UL-54x:12/30(0.40)
chr2	132394152	SV_221	A	AACCCCACTGTACTTCCCACTGCTCCTGAACAACCCCACTGTACTTCCCACTGCTCCTGAAC	INS	CNV:TR	61	.	-381	641	.	.	.	.	.	.	.	.	.	.	0	1	0|1	1|0	.	1|0	0/1:.:.:.:1|0	https://github.com/jzook/HG008SVcuration/issues/323	n	y	n	n	n	1	chr2_hap1	132689332	svim_asm.INS.12	A	AACCCCACTGTACTTCCCACTGCTCCTGAACAACCCCACTGTACTTCCCACTGCTCCTGAAC	SVTYPE=INS;END=132689332;SVLEN=61	INS	132689332	61	0.380165	HG8T-elem-long-31x:0/1(0.00),HG8T-PB-Hifi-116x:28/74(0.38),HG8T-UCSC-ONT-UL-54x:9/24(0.38),HG8T-NE-ONT-UL-54x:9/22(0.41)
chr2	138335018	SV_210	C	<DEL>	DEL	DEL	-54	138335072	.	.	.	.	.	.	.	.	.	.	DJ	0,1	1	1	0/1	.	.	0/1	0/1:.:.:1:0/1	https://github.com/jzook/HG008SVcuration/issues/305	y	y	n	n	n	1	.	.	.	.	.	.	.	.	.	0.0680628	HG8T-elem-long-31x:2/22(0.09),HG8T-PB-Hifi-116x:8/104(0.08),HG8T-UCSC-ONT-UL-54x:1/35(0.03),HG8T-NE-ONT-UL-54x:2/30(0.07)
chr2	148633969	SV_12	AGAAAAAAGGAACCAATGAGATGAAGCTGTGTAAAATATTCTGATGAAGAATCACCTGGTATATTTGTTAAATGTATATTTCTGGGCCACATTCCAGATCAGCCAAATTGGAGTCTATGGGAGTAGCATCATTTAAAAATAAAT	A	DEL	DEL	-143	148634112	0	5	.	.	.	5	GAAAA	.	.	.	DJ	0,1	0	1	1|0	1|0	.	1|0	0/1:.:.:1:1|0	https://github.com/jzook/HG008SVcuration/issues/103	n	y	n	n	n	1	chr2_hap1	148934040	svim_asm.DEL.20	AGAAAAAAGGAACCAATGAGATGAAGCTGTGTAAAATATTCTGATGAAGAATCACCTGGTATATTTGTTAAATGTATATTTCTGGGCCACATTCCAGATCAGCCAAATTGGAGTCTATGGGAGTAGCATCATTTAAAAATAAAT	A	SVTYPE=DEL;END=148934183;SVLEN=-143	DEL	148934183	-143	0.649123	HG8T-elem-long-31x:17/32(0.53),HG8T-PB-Hifi-116x:66/98(0.67),HG8T-UCSC-ONT-UL-54x:34/57(0.60),HG8T-NE-ONT-UL-54x:31/41(0.76)
chr2	157838734	SV_13	C	CTCTCCTCTGCTTGCTGCATGGCTCTTCCAAGTATGTACATCTGGGGAGAACGCACAACCCCATTTCTACTTCATGTTTAAACCTGCCTCATAAGG	INS	DUP:TANDEM	95	157838829	.	.	.	.	.	.	.	.	.	.	.	.	1	1	0/1	.	.	0/1	0/1:.:.:.:0/1	https://github.com/jzook/HG008SVcuration/issues/104	y	y	n	n	n	1	.	.	.	.	.	.	.	.	.	0.0753425	HG8T-elem-long-31x:1/5(0.20),HG8T-PB-Hifi-116x:8/86(0.09),HG8T-UCSC-ONT-UL-54x:1/25(0.04),HG8T-NE-ONT-UL-54x:1/30(0.03)
chr2	169938668	SV_14	A	<DUP:TANDEM>	DUP	DUP:TANDEM	92089	170030757	0	4	0	4	.	4	TTTT	.	.	.	DJ	1,2	2	1	0/1	1|0	.	1|0	0/1:.:.:3:1|0	https://github.com/jzook/HG008SVcuration/issues/105	n	y	n	n	n	1	chr2_hap1	170315508	svim_asm.INS.13	C	gt30kb	SVTYPE=INS;END=170315508;SVLEN=92104	INS	170315508	92104	0.448669	HG8T-elem-long-31x:52/76(0.68),HG8T-PB-Hifi-116x:29/106(0.27),HG8T-UCSC-ONT-UL-54x:20/39(0.51),HG8T-NE-ONT-UL-54x:17/42(0.40)
chr2	177267321	SV_15	G	<DUP:TANDEM>	DUP	DUP:TANDEM	110310	177377631	0	4	0	4	.	4	AGGC	.	.	.	DJ	1,2	1	2	0|1	.	0|1	0|1	0/1:.:.:3:0|1	https://github.com/jzook/HG008SVcuration/issues/106	n	y	n	n	n	1	chr2_hap2	177572053	svim_asm.DUP_TANDEM.2	N	<DUP:TANDEM>	SVTYPE=DUP:TANDEM;END=177682338;SVLEN=110286	DUP:TANDEM	177682338	110286	0.274286	HG8T-elem-long-31x:19/39(0.49),HG8T-PB-Hifi-116x:8/65(0.12),HG8T-UCSC-ONT-UL-54x:12/34(0.35),HG8T-NE-ONT-UL-54x:9/37(0.24)
chr2	219159513	SV_16	TTATATATATATGCATATATATATGCATATATATATATGCATATATATATGCATATATATATGCATATATATATGCA	T	DEL	CNV:TR	-76	219159589	0	22	.	.	.	22	TATATATATATGCATATATATA	.	.	.	.	.	1	0	0|1	.	.	0|1	0/1:.:.:.:0|1	https://github.com/jzook/HG008SVcuration/issues/107	n	y	n	n	n	1	chr2_hap2	219447366	svim_asm.DEL.9	TTATATATATATGCATATATATATGCATATATATATATGCATATATATATATGCATATATATATATGCATATATATATATGCATATATATATATGCATATATATATATGCATATATATATATGCA	T	SVTYPE=DEL;END=219447490;SVLEN=-124	DEL	219447490	-124	0.343284	HG8T-elem-long-31x:8/29(0.28),HG8T-PB-Hifi-116x:31/77(0.40),HG8T-UCSC-ONT-UL-54x:14/49(0.29),HG8T-NE-ONT-UL-54x:16/46(0.35)
chr2	239599318	SV_17	TC	TTTTTTTTTTTTTTTTTTTTTTTTTTTTTTTTTTTTTTTTTTTTTTTTTTTTTTTTTTTTAAAGATATTAAAGTCTTTATTTGCCCCCCCCCCATTTTTATTTTCAGTAATACAGGGTAAAATGAGTAGGATTACTTGATCTGGCCATCTATGGCCATTTTATGGAATGACAAACTAAGTTCAATACTGATAGAGTTGTATTCTGTGTATACATATAATAGAGTATATACTGTGTGTATAAAAAATTCAAGCATATGGAAAAACTTATTTAATCCAGTAATAAACCTTTATATTTTCTCATCAGTTTAATAATAACATTTTTTGCCAGTAATTGGGTATA	INS	INS:ME	339	239599319	.	.	.	.	-26,45	.	.	.	.	.	.	.	1	1	0/1	.	0|1	0|1	0/1:.:.:.:0|1	https://github.com/jzook/HG008SVcuration/issues/108	n	y	n	n	n	1	.	.	.	.	.	.	.	.	.	0.291667	HG8T-elem-long-31x:17/37(0.46),HG8T-PB-Hifi-116x:14/74(0.19),HG8T-UCSC-ONT-UL-54x:8/26(0.31),HG8T-NE-ONT-UL-54x:10/31(0.32)
chr3	10000	CNA_6	N	<CNV:HAP1>,<CNV:HAP2>	CNV	DEL	93460800,93460800	93470800	-10000	0	-2749242	234782	-2739242,244782,-2739242,244782	.	.	.	.	cluster_3,.	D	0,1	0	1	1|2	.	.	1|2	1/2:.:.:1:1|2	https://github.com/jzook/HG008SVcuration/issues/166	n	y	n	.	n	1	chr3_hap2	0	.	.	.	.	.	.	.	.	.
chr3	71773144	SV_18	T	<DUP:TANDEM>	DUP	DUP:TANDEM	103722	71876866	0	2	0	2	.	2	AA	.	.	.	DJ	0,2	0	2	0|1	.	0|1	0|1	0/1:.:.:2:0|1	https://github.com/jzook/HG008SVcuration/issues/164	n	y	n	n	n	1	chr3_hap2	71821081	svim_asm.DUP_TANDEM.3	N	<DUP:TANDEM>	SVTYPE=DUP:TANDEM;END=71924783;SVLEN=103703	DUP:TANDEM	71924783	103703	0.569061	HG8T-elem-long-31x:40/50(0.80),HG8T-PB-Hifi-116x:35/85(0.41),HG8T-UCSC-ONT-UL-54x:11/19(0.58),HG8T-NE-ONT-UL-54x:17/27(0.63)
.	.	SV_290	.	.	DEL	.	-1699	.	.	.	.	.	.	.	.	.	.	.	.	.	.	.	.	.	.	.	.	https://github.com/jzook/HG008SVcuration/issues/382	.	.	.	y	.	0	chr3_hap2	91036078	svim_asm.DEL.12	TTTTGAGGCCTACAGTAGGAAAGGAAATATCTTCACCTAAAAACTAGACAGAAGTATTGTCAGAAACTTATTTGTGATATTTGCATTCAACGCACGGAGTTGAACATTCCTCTTGATGGAGCCGTTTTGAAGCACTCTTTTTGTGGAATCTGCAAGTGGATATTTGGACCTCTTTGTGGCCTTCGTGTGAAACGTGATTTCTTCATTTACAACTAGACAGAAGAATTCTCAGAAACTTCTTTGTGATGTGTACTTTCAACTCACAGAGTTGAAGCTTCCTTTCAATAGAGCACTTTTGAAACTCAGTTTCTGTAGAATTTCCAGGTGGATATTTAGCGCCGTTTGAGGCCTATGGTGGAAAAGGCAATATCTTCGTAGAAAAACTAGACAGAATGATTC…	T	SVTYPE=DEL;END=91037777;SVLEN=-1699	DEL	91037777	-1699	.	.
.	.	SV_291	.	.	INS	.	63121	.	.	.	.	.	.	.	.	.	.	.	.	.	.	.	.	.	.	.	.	https://github.com/jzook/HG008SVcuration/issues/381	.	.	.	y	.	0	chr3_hap2	91949414	svim_asm.INS.11	T	gt30kb	SVTYPE=INS;END=91949414;SVLEN=63121	INS	91949414	63121	.	.
.	.	SV_292	.	.	DEL	.	-378	.	.	.	.	.	.	.	.	.	.	.	.	.	.	.	.	.	.	.	.	https://github.com/jzook/HG008SVcuration/issues/380	.	.	.	y	.	0	chr3_hap2	93394139	svim_asm.DEL.13	GTACATCAAATATATATTTTATTCTGTACATAAAATATCAAAGTACACCAGATATATATTCTATAGTGTATATAAAATATCAAAGTACCCAAACTATACATTATATACTGTACATAAAATATGAAATTACATCAAATATATATTATATTAGGTACATAAAATATGAAAGTACATGAAGTATAGATTATATACTGTACATAAAATATCAAAGTACCCCAAATTTATATTATATACTATACATGAAATATCAAAGTTCACAAACTATATATTATATACTGTACATAAAATATCAAAGTACCCAAGGTATATATTCTATAGTGTACAAAAAATATCAAAGTACCCAAAGCATGTATTATATACCGTACATAAAATATAAAAT	G	SVTYPE=DEL;END=93394517;SVLEN=-378	DEL	93394517	-378	.	.
chr3	93470800	SV_172	G	GTATTTAATGTAGAG]chr3:189101660]	BND	CHROMOPLEXY	.	.	-2749242	234782	.	.	.	.	.	SV_173	cluster_3	cluster_3	.	.	0	0	1|0	.	.	1|0	1|0:chr13*114353244*1,.:2,.:.:1|0	https://github.com/jzook/HG008SVcuration/issues/315	n	u	n	y	y	0	chr3_hap1	92854701	.	G	GTATTTAATGTAGAG]chr3_hap1:192223088]	.	.	.	.	.	.
.	.	SV_293	.	.	INS	.	42672	.	.	.	.	.	.	.	.	.	.	.	.	.	.	.	.	.	.	.	.	https://github.com/jzook/HG008SVcuration/issues/379	.	.	.	y	.	0	chr3_hap2	96254264	svim_asm.INS.14	T	gt30kb	SVTYPE=INS;END=96254264;SVLEN=42672	INS	96254264	42672	.	.
chr3	101703348	SV_19	G	<DEL>	DEL	DEL	-3190	101706538	0	5	0	5	.	5	GAGAT	.	.	.	DJ	0,1	0	1	1|0	1|0	.	1|0	0/1:.:.:1:1|0	https://github.com/jzook/HG008SVcuration/issues/165	n	y	n	n	n	1	chr3_hap1	104838856	svim_asm.DEL.24	GGAGATTTACTTGTGAGTCAGTGGACTGAGAGGGAAGGACTCACCCTGAAGGTGGACAGGCACCATGCAATCAGCTGGCCCAACTAGGACAAAGCAGGCAGAAGAAGGGGGATACTCAGCTCATACTGCTTTATTTCTCTTGCTCCCTTCTCGAGTGGGATGCCATCTTTCTTCTGCCCTTGCACATCATACTCCAGGTTCTTTGGGTTTTGGACTCTGGAACTTGCACCAGCAGCCTCTCGGGGATTCTCAGGCCTTCAGCCACAGGTTGGGGACTACGCTTTTGTCTTTCCTAGTTCTAAGGCTTTTGGACTGGAATGAAGCCACCAGCTTTTCTGGTTCTCCAGTTTGTGGACACCCTGTTAGTGAGACTTCTTCACCTTTGTGATTGTGTAAGCC…	G	SVTYPE=DEL;END=104842047;SVLEN=-3191	DEL	104842047	-3191	0.395833	HG8T-elem-long-31x:32/116(0.28),HG8T-PB-Hifi-116x:53/118(0.45),HG8T-UCSC-ONT-UL-54x:28/51(0.55),HG8T-NE-ONT-UL-54x:20/51(0.39)
chr3	111780416	SV_222	A	ATCTTCTTCTTCTTCTTCTTCTTCTTCTTCTTCTTCTTCTTCTTCTTCTTCTTCTTCTTCTTCTTCTTCTTCTTCTTCTTCTTCTTCTTCTTCTTCTTCTTCTTCTTCT	INS	CNV:TR	108	.	-159	1	.	.	.	.	.	.	.	.	.	.	1	1	0/1	1|0	.	1|0	0/1:.:.:.:1|0	https://github.com/jzook/HG008SVcuration/issues/324	n	y	n	n	n	1	chr3_hap1	114918743	svim_asm.INS.16	C	CAAGAAGAAGAAGAAGAAGAAGAAGAAGAAGAAGAAGAAGAAGAAGAAGAAGAAGAAGAAGAAGAAGAAGAAGAAGAAGAAGAAGAAGAAGAAGAAGAAGAAGAAGAAG	SVTYPE=INS;END=114918743;SVLEN=108	INS	114918743	108	0.25	HG8T-elem-long-31x:0/20(0.00),HG8T-PB-Hifi-116x:20/88(0.23),HG8T-UCSC-ONT-UL-54x:13/45(0.29),HG8T-NE-ONT-UL-54x:18/51(0.35)
chr3	139976414	SV_20	C	C]chr13:114353244]	BND	CHROMOPLEXY	.	.	0	1	.	.	.	1	A	SV_190	cluster_3	cluster_3	.	.	1	1	1|0	1|0	.	1|0	1|0:chr13*114353244*1,.:1,.:.:1|0	https://github.com/jzook/HG008SVcuration/issues/166	n	y	n	n	y	1	chr3_hap1	143078074	svim_asm.BND.3	N	N]chr13_hap1:107749896]	SVTYPE=BND	BND	.	.	0.370536	HG8T-elem-long-31x:48/125(0.38),HG8T-PB-Hifi-116x:65/171(0.38),HG8T-UCSC-ONT-UL-54x:30/75(0.40),HG8T-NE-ONT-UL-54x:23/77(0.30)
chr3	139998694	SV_21	C	[chr3:193903984[C	BND	CHROMOPLEXY	.	.	.	.	.	.	.	.	.	SV_174	cluster_3	cluster_3	.	.	1	1	1|0	1|0	.	1|0	1|0:chr13*114353244*1,.:3,.:.:1|0	https://github.com/jzook/HG008SVcuration/issues/167	n	y	n	n	y	1	chr3_hap1	143100368	svim_asm.BND.4	N	[chr3_hap1:197016507[N	SVTYPE=BND	BND	.	.	0.288732	HG8T-elem-long-31x:37/135(0.27),HG8T-PB-Hifi-116x:48/161(0.30),HG8T-UCSC-ONT-UL-54x:14/62(0.23),HG8T-NE-ONT-UL-54x:24/68(0.35)
chr3	165133853	SV_237	CTCTCTTTTT	CCAAATCAAAAAAAAAAAAAAAAAAAAAAAAAAAAAAAAAAAAAAAAAAAAAAAAA	INS	INS	46	165133862	.	.	.	.	.	.	.	.	.	.	.	.	1	1	0/1	.	.	0/1	0/1:.:.:.:0/1	.	n	y	y	n	n	0	.	.	.	.	.	.	.	.	.	0.373333	HG8T-elem-long-31x:15/33(0.45),HG8T-PB-Hifi-116x:47/95(0.49),HG8T-UCSC-ONT-UL-54x:8/39(0.21),HG8T-NE-ONT-UL-54x:14/58(0.24)
chr3	169770590	SV_243	T	<DEL>	DEL	CNV:TR	-108	169770702	-419	841	-419	841	.	.	.	.	.	.	.	.	1	1	0/1	1|0	.	1|0	0/1:.:.:.:1|0	https://github.com/jzook/HG008SVcuration/issues/344	n	y	n	n	n	1	chr3_hap1	172874325	svim_asm.DEL.25	ATATATATCATATATAAAAATTTATATTTATATATCATATATAAAAATTTATATTTATATATCATATATAAAAATTTATATTTATATATCATATATAAAAATTTATATT	A	SVTYPE=DEL;END=172874433;SVLEN=-108	.	.	.	0.102041	HG8T-elem-long-31x:5/27(0.19),HG8T-PB-Hifi-116x:9/92(0.10),HG8T-UCSC-ONT-UL-54x:3/37(0.08),HG8T-NE-ONT-UL-54x:3/40(0.07)
chr3	182470122	SV_22	C	<DUP:TANDEM>	DUP	DUP:TANDEM	1425168	183895290	0	3	0	3	.	3	AGT	.	.	.	DJ	1,2	1	2	0|1	.	0|1	0|1	0/1:.:.:3:0|1	https://github.com/jzook/HG008SVcuration/issues/168	n	y	n	n	n	1	chr3_hap2	185143377	svim_asm.DUP_TANDEM.4	N	<DUP:TANDEM>	SVTYPE=DUP:TANDEM;END=186575120;SVLEN=1431744	DUP:TANDEM	186575120	1431744	0.325203	HG8T-elem-long-31x:38/67(0.57),HG8T-PB-Hifi-116x:25/99(0.25),HG8T-UCSC-ONT-UL-54x:6/36(0.17),HG8T-NE-ONT-UL-54x:11/44(0.25)
chr3	184714592	SV_23	T	T]chr3:184716953]	BND	INV	.	.	0	1	-1	0	.	1	A	SV_175	cluster_4	cluster_4	.	.	1	1	1|0	.	0|1	0|1	0/1:.:.:.:0|1	https://github.com/jzook/HG008SVcuration/issues/169	n	y	n	n	y	1	chr3_hap2	187398910	svim_asm.INV.1	T	T]chr3_hap2:187401268]	SVTYPE=INV;END=187401628	INV	187401628	.	.	.
chr3	184714601	SV_25	G	[chr3:184717315[CAG	BND	INV	.	.	.	.	.	.	.	.	.	SV_176	cluster_4	cluster_4	.	.	1	1	1|0	.	0|1	0|1	0/1:.:.:.:0|1	https://github.com/jzook/HG008SVcuration/issues/170	n	y	n	n	y	1	chr3_hap2	187398918	svim_asm.INV.1	G	[chr3_hap2:187401631[CAG	SVTYPE=INV;END=187401628	INV	187401628	.	.	.
chr3	184716953	SV_175	T	T]chr3:184714592]	BND	INV	.	.	0	1	-1	0	.	1	A	SV_23	cluster_4	cluster_4	.	.	1	0	1|0	.	0|1	0|1	0/1:.:.:.:0|1	https://github.com/jzook/HG008SVcuration/issues/169	n	y	n	n	y	1	chr3_hap2	187401268	svim_asm.INV.1	T	T]chr3_hap2:187398910]	SVTYPE=INV;END=187401628	INV	187401628	.	.	.
chr3	184717315	SV_176	C	[chr3:184714601[TGC	BND	INV	.	.	.	.	.	.	.	.	.	SV_25	cluster_4	cluster_4	.	.	1	1	1|0	.	.	0|1	0/1:.:.:.:0|1	https://github.com/jzook/HG008SVcuration/issues/170	n	y	n	n	y	1	chr3_hap2	187401631	svim_asm.INV.1	C	[chr3_hap2:187398918[TGC	SVTYPE=INV;END=187401628	INV	187401628	.	.	.
chr3	189101660	CNA_7	N	<CNV:HAP1>,<CNV:HAP2>	CNV	DEL	4802324,4802324	193903984	0	0	0	0	0,0,0,0	.	.	.	.	cluster_3,.	D	0,1	0	1	1|2	.	.	1|2	1/2:.:.:1:1|2	https://github.com/jzook/HG008SVcuration/issues/167	n	y	n	.	n	1	chr3_hap1	192223088	.	.	.	.	.	.	.	.	.
chr3	189101660	SV_173	C	CCTCTACATTAAATA]chr3:93470800]	BND	CHROMOPLEXY	.	.	.	.	.	.	.	.	.	SV_172	cluster_3	cluster_3	.	.	0	1	0|1	1|0	.	1|0	1|0:chr13*114353244*1,.:2,.:.:1|0	https://github.com/jzook/HG008SVcuration/issues/315	n	u	n	mate	y	0	chr3_hap1	192223088	.	C	CCTCTACATTAAATA]chr3_hap1:92854701]	.	.	.	.	.	.
chr3	192188390	SV_26	T	TT[chr11:68233078[	BND	TRA:BALANCED	.	.	.	.	.	.	.	.	.	SV_93	cluster_1	cluster_1	.	.	0	0	0|1	.	0|1	0|1	0|1:.,chr6*157972805*1:.,3:.:0|1	https://github.com/jzook/HG008SVcuration/issues/171	n	y	n	n	y	1	chr3_hap2	194874913	svim_asm.BND.2	N	N[chr11_hap2:68021244[	SVTYPE=BND	BND	.	.	0.521569	HG8T-elem-long-31x:59/98(0.60),HG8T-PB-Hifi-116x:54/100(0.54),HG8T-UCSC-ONT-UL-54x:9/27(0.33),HG8T-NE-ONT-UL-54x:11/30(0.37)
chr3	192188396	SV_27	C	[chr11:68232231[C	BND	TRA:BALANCED	.	.	0	2	.	.	.	2	CC	SV_90	cluster_1	cluster_1	.	.	0	1	0|1	.	0|1	0|1	0|1:.,chr11*68232232*1:.,2:.:0|1	https://github.com/jzook/HG008SVcuration/issues/172	n	y	n	n	y	1	chr3_hap2	194874918	svim_asm.BND.3	N	[chr11_hap2:68020396[N	SVTYPE=BND	BND	.	.	0.297398	HG8T-elem-long-31x:20/74(0.27),HG8T-PB-Hifi-116x:35/105(0.33),HG8T-UCSC-ONT-UL-54x:10/41(0.24),HG8T-NE-ONT-UL-54x:15/49(0.31)
chr3	193903984	SV_174	A	[chr3:139998694[A	BND	CHROMOPLEXY	.	.	.	.	.	.	.	.	.	SV_21	cluster_3	cluster_3	.	.	1	1	1|0	1|0	.	1|0	1|0:chr13*114353244*1,.:3,.:.:1|0	https://github.com/jzook/HG008SVcuration/issues/167	n	y	n	n	y	1	chr3_hap1	197016507	svim_asm.BND.6	N	[chr3_hap1:143100368[N	SVTYPE=BND	BND	.	.	0.288732	HG8T-elem-long-31x:37/135(0.27),HG8T-PB-Hifi-116x:48/161(0.30),HG8T-UCSC-ONT-UL-54x:14/62(0.23),HG8T-NE-ONT-UL-54x:24/68(0.35)
chr4	10000	CNA_8	N	<CNV:HAP1>,<CNV:HAP2>	CNV	DEL	190194555,190194555	190204555	-10000	0	0	10000	0,20000,0,20000	.	.	.	.	.	D	0,1	0	1	1|2	.	.	1|2	1/2:.:.:1:1|2	.	n	y	n	.	n	1	chr4_hap2	0	.	.	.	.	.	.	.	.	.
chr4	14331601	SV_28	T	TTTTTTTTTTTTTTTTTTTTTTTTTTTTTTTTTTTTTCCTCTCACATATTCTTCTTTGTTTTATTTATAATTTTTTTTTTTTACAATTCTTTTTTTTTTTTTTTTTTTTTTTTTTTATTATACTCTAAGTTTTAGGGTACATGTGCACATTGTGCAGGTTAGTTACATATGTATACATGTGCCATGCTGGTGCACTGCACCCACTAATGTGTCATCTAGCATTAGGTATATCTCCCAATGCTATCCCTCCCCCTCCCCCGACCCCACCACAGTCCCCAGAGTGTGATATTCCCCTTCCCTGTGTCCATGTGATCTCATTGTTCAATTCCCACCTATGAGTGAGAATATGCGGTGTTTGGTTTTTTGTTCTTGCGATAGTTTACTGAGAATGATGGTTTC…	INS	INS:ME	620	14331601	.	.	.	.	.	.	.	.	.	.	.	.	0	1	0|1	.	0|1	0|1	0/1:.:.:.:0|1	https://github.com/jzook/HG008SVcuration/issues/173	n	y	n	n	y	1	chr4_hap2	14385271	svim_asm.INS.15	T	TTTTTTTTTTTTTTTTTTTTTTTTTTTTTTTTTTTTTTTTTTTTTTTTCCTCTCACATATTCTTCTTTGTTTTATTTATAATTTTTTTTTTTTACAATTCTTTTTTTTTTTTTTTTTTTTTTTTTTTTATTATACTCTAAGTTTTAGGGTACATGTGCACATTGTGCAGGTTAGTTACATATGTATACATGTGCCATGCTGGTGCACTGCACCCACTAATGTGTCATCTAGCATTAGGTATATCTCCCAATGCTATCCCTCCCCCCTCCCCCGACCCCACCACAGTCCCCAGAGTGTGATATTCCCCTTCCTGTGTCCATGTGATCTCATTGTTCAATTCCCACCTATGAGTGAGAATATGCGGTGTTTGGTTTTTTGTTCTTGCGATAGTTTACTGAG…	SVTYPE=INS;END=14385271;SVLEN=631	INS	14385271	631	1	HG8T-elem-long-31x:29/29(1.00),HG8T-PB-Hifi-116x:54/54(1.00),HG8T-UCSC-ONT-UL-54x:16/16(1.00),HG8T-NE-ONT-UL-54x:17/17(1.00)
chr4	37407619	SV_215	G	<DUP:TANDEM>	DUP	DUP:TANDEM	146167	37553786	0	0	0	0	.	.	.	.	.	.	DJ	0,1.1	0	1	0|1	.	.	0|1	0/1:.:.:1.1:0|1	https://github.com/jzook/HG008SVcuration/issues/312	y	y	n	n	n	1	.	.	.	.	.	.	.	.	.	0.0434783	HG8T-elem-long-31x:1/13(0.08),HG8T-PB-Hifi-116x:1/34(0.03),HG8T-UCSC-ONT-UL-54x:0/9(0.00),HG8T-NE-ONT-UL-54x:1/13(0.08)
.	.	SV_294	.	.	DEL	.	-9695	.	.	.	.	.	.	.	.	.	.	.	.	.	.	.	.	.	.	.	.	https://github.com/jzook/HG008SVcuration/issues/383	.	.	.	y	.	0	chr4_hap2	52302829	svim_asm.DEL.15	GCAGTATATAATACATACTTTGGGTACTTTGATATTTTATGTACTGTATATAATACATATTTTGGGTACTTTTATATTTTATGTACAGTATATAATATATAGTTTGGGTACTTTGATATTTTATGTATGGTATATAATACATACTTTGGGTACTTTGATATTTTATGTACAGTATATAATACATACTTTGGGTACTTTGATATTGTATGTACAGTATACAATATACAGTTTGAGTACTTTGATATTTAATGTACAGTATACAATATATAGTTTGAGTACTTTGATATTTTATGTGCAGTATAAAATATATAGTGTTGGTAGTTTGATGTTTTATGTACAGTATATATTTTGAGTACTTTGATATTTTATGTACAGTTTATTATAAATGTTTGGGTACTT…	G	SVTYPE=DEL;END=52312524;SVLEN=-9695	DEL	52312524	-9695	.	.
.	.	SV_295	.	.	DEL	.	-13978	.	.	.	.	.	.	.	.	.	.	.	.	.	.	.	.	.	.	.	.	https://github.com/jzook/HG008SVcuration/issues/384	.	.	.	y	.	0	chr4_hap2	52611446	svim_asm.DEL.16	CACTTTGATATTTTATGTACAGTATATAATACATACTTTGGGTACTTTGATATTTTATGTATAGTATACCATACATACTTTGGGTACTTTGATATTTTATGTACAGTATATAATACATACTTTGGGTACTTTGATATTTTATGTACAGTATATAATGCATACTTTGGGTACTTTGATGTTTTATGTACAATAGATAATACATACTTAGGGTACTTTGACATTTTATGTACAGTACATAATACATTCCTTGGATACTTTGTTATTTTAAATACAGTATGTAATACATACTTTGGGTACTTTGATATTTTATGTACAGTATATAATATATAGTTTGGGTACTTTGATATTTTATGTGCAGTATATAACACATACTTTCGGTAGTTGGATATTTTATGTATA…	C	SVTYPE=DEL;END=52625424;SVLEN=-13978	DEL	52625424	-13978	.	.
chr4	57512446	SV_29	A	<DEL>	DEL	DEL	-1920	57514366	0	5	0	5	.	5	CTGTG	.	.	.	DJ	0,0	0	0	0|1	.	0|1	0|1	0/1:.:.:0:0|1	https://github.com/jzook/HG008SVcuration/issues/174	n	y	n	n	n	1	chr4_hap2	59275132	svim_asm.DEL.17	ACTGTGCTGTGCTGGAGGTCCACTCCAGCTCCTAGTCACTTTGGACTCTCCAAAGCCTGAAGGCAAGAACAGCTAAGGTTTCAAAACAGCAAAGATGGCAGCCCACCCCACCTCTGGGCACTCTGCTCCAGGGAGGTTCGAAACTGCTATTGGCAGGAAAACATTGGGGGAGGTGACTGGAGACCCCAGTCAGGAGATTCCACCCAGTGAAGAGAAACAGGATCTGGGATTCACGTGAATAAGCAATCTGACTGCTTCTCAGTAGAGCTGCTGGACTGTGCATGGGGATGGCTCCCATCCCTAGTCATCTAGGACTCCTGCTTCTATGGACGAGGGAGTCTCCCCTGGCTCTGTGTCACTCCCTGGCAAGTGGTCATCTTGCCTGGCTTTTTTCCATTC…	A	SVTYPE=DEL;END=59277053;SVLEN=-1921	DEL	59277053	-1921	1	HG8T-elem-long-31x:32/32(1.00),HG8T-PB-Hifi-116x:46/46(1.00),HG8T-UCSC-ONT-UL-54x:32/32(1.00),HG8T-NE-ONT-UL-54x:26/26(1.00)
chr4	112897566	SV_30	T	TTAAAACAGATAATCTTTTTTTTTTTTTTTTTTTTTTTTTTTTTTTTTTTTTTTTTTTTTTTTTTTTTTCATTCAACAAATATTTATTAAACACCTTCTTTCTTTAAATTCCAAATTCCTCATTTGAAGCAGTCCAAATGCTCAGCTGTCCCAAGGCTGTTCTACTCTCCATACAAAGCTTTAGTTTCTCCAGCATATCCCCATTACCACATCTCATTTTCCATCCAGGATTCTTCCTATTTCCATATTTTTACTCATTTTGCCTGAAATGATCTTCCCTTTTTCCTCCACCAATTCAAATCTGAATCATTCTTCAAAGCCTAGCTGAAGTCACCCTCGCCCCCGGACCCTGGCCTAATTGCCTTCATGCCATTCTGTGTGACATTATAATATTGAGCT…	INS	INS:ME	1259	112897566	0	18	.	.	.	18	TAAAACAGATAATCTTTT	.	.	.	.	.	0	1	0|1	.	0|1	0|1	0/1:.:.:.:0|1	https://github.com/jzook/HG008SVcuration/issues/175	n	y	n	n	n	1	chr4_hap2	114522093	svim_asm.INS.19	T	TTAAAACAGATAATCTTTTTTTTTTTTTTTTTTTTTTTTTTTTTTTTTTTTTTTTTTTTTTTTTTTCATTCAACAAATATTTATTAAACACCTTCTTTCTTTAAATTCCAAATTCCTCATTTGAAGCAGTCCAAATGCTCAGCTGTCCCAAGGCTGTTCTACTCTCCATACAAAGCTTTAGTTTCTCCAGCATATCCCCATTACCACATCTCATTTTCCATCCAGGATTCTTCCTATTTCCATATTTTTACTCATTTTGCCTGAAATGATCTTCCCTTTTTCCTCCACCAATTCAAATCTGAATCATTCTTCAAAGCCTAGCTGAAGTCACCCTCGCCCCCGGACCCTGGCCTAATTGCCTTCATGCCATTCTGTGTGACATTATAATATTGAGCTTAA…	SVTYPE=INS;END=114522093;SVLEN=1256	INS	114522093	1256	0.978378	HG8T-elem-long-31x:53/53(1.00),HG8T-PB-Hifi-116x:76/76(1.00),HG8T-UCSC-ONT-UL-54x:25/28(0.89),HG8T-NE-ONT-UL-54x:27/28(0.96)
chr4	134389657	SV_31	T	TAAAAAAATTTAAAATTTTTGGTGGGGTCGGGGGAGGGGGGAGGGATAGCATTGGGAGATATACCTAATGCTAGATGACACATTAGTGGGTGCAGTGCACCAGCATGGCACATGTATACATATGTAACTAACCTGCACAATGTGCACATGTACCCTAAAACTTAGAGTATAATAAAAAAAAAAAAAAAAAAAAAAAAAAAAAAAAAAAAAAAAAAAAAAAAAAAAAA	INS	INS:ME	226	134389657	0	19	.	.	.	19	AAAAAAATTTAAAATTTTT	.	.	.	.	.	0	1	0|1	.	0|1	0|1	0/1:.:.:.:0|1	https://github.com/jzook/HG008SVcuration/issues/176	n	y	n	n	n	1	chr4_hap2	136021166	svim_asm.INS.20	T	TAAAAAAATTTAAAATTTTTGGTGGGGTCGGGGGAGGGGGGAGGGATAGCATTGGGAGATATACCTAATGCTAGATGACACATTAGTGGGTGCAGTGCACCAGCATGGCACATGTATACATATGTAACTAACCTGCACAATGTGCACATGTACCCTAAAACTTAGAGTATAATAAAAAAAAAAAAAAAAAAAAAAAAAAAAAAAAAAAAAAAAAAAAAAAAAAAAA	SVTYPE=INS;END=136021166;SVLEN=225	INS	136021166	225	1	HG8T-elem-long-31x:7/7(1.00),HG8T-PB-Hifi-116x:67/67(1.00),HG8T-UCSC-ONT-UL-54x:22/22(1.00),HG8T-NE-ONT-UL-54x:24/24(1.00)
chr4	149325373	SV_32	G	<DUP:TANDEM>	DUP	DUP:TANDEM	150046	149475419	0	1	0	1	.	1	T	.	.	.	DJ	0,2	0	2	0|1	.	0|1	0|1	0/1:.:.:2:0|1	https://github.com/jzook/HG008SVcuration/issues/177	n	y	n	n	n	1	chr4_hap2	150952910	svim_asm.DUP_TANDEM.5	N	<DUP:TANDEM>	SVTYPE=DUP:TANDEM;END=151102963;SVLEN=150054	DUP:TANDEM	151102963	150054	0.506173	HG8T-elem-long-31x:26/42(0.62),HG8T-PB-Hifi-116x:28/65(0.43),HG8T-UCSC-ONT-UL-54x:15/21(0.71),HG8T-NE-ONT-UL-54x:13/34(0.38)
chr4	150658507	SV_245	C	CCTCCCTCTCCCTCTCCCTCTCCCTCTCCCTCTCCCTCTCCCTCTCCCTCTCCCTCTCCCTCTCCCTCTCCCTCTCCCTCTCCCTCTCCCTCTCCCTCTCCCTCTCCCTCTCCCT	INS	CNV:TR	114	150658507	-2	268	-2	268	.	.	.	.	.	.	.	.	0	1	0|1	.	0|1	0|1	0/1:.:.:.:0|1	https://github.com/jzook/HG008SVcuration/issues/386	n	y	n	n	n	1	chr4_hap2	152293242	svim_asm.INS.21	C	CCTCCCTCTCCCTCTCCCTCTCCCTCTCCCTCTCCCTCTCCCTCTCCCTCTCCCTCTCCCTCTCCCTCTCCCTCTCCCTCTCCCTCTCCCTCTCCCTCTCCCTCTCCCTCTCCCT	SVTYPE=INS;END=152293242;SVLEN=114	INS	152293242	114	0.957447	HG8T-elem-long-31x:1/1(1.00),HG8T-PB-Hifi-116x:25/26(0.96),HG8T-UCSC-ONT-UL-54x:32/34(0.94),HG8T-NE-ONT-UL-54x:32/33(0.97)
chr5	4450329	SV_33	T	<DEL>	DEL	DEL	-19920227	24370556	0	1	0	1	.	1	C	.	.	.	.	.	1	1	0/1	1|0	.	0/1	0/1:.:.:.:0/1	https://github.com/jzook/HG008SVcuration/issues/178	n	n	n	n	n	0	.	.	.	.	.	.	.	.	.	.	.
chr5	4450315	SV_34	T	TGAAAGTAGGCATATCGTACACAAATTTGATGAGTTTTGACACATGCAAACAGCCATGAAACCATCATAACAATTAAAATAACAAACATTTCCATGTTTGCTTTGTTTTGTTTGTTTTTTTTTTTTTTTTCATGTGTTTTTTTTTTTTTTTTTTTTTTTTTTTTTTTTTTTATTATACTCTAAGTTTTAGGGTACATGTGCACATTGTGCAGGTTAGTTACATATGTATACATGTGCCATGCTTGTGCGCTGCACCCACTAATGTGTCATCTAGCATTAGGTATATCTCCCAATGCTATCCCTCCCCCCTCCCCCGACCCCACCACAGTCCCCAGAGTGTGATATTCCCCTTCCTGTGTCCATGTAAATTTGTGTACGTTAAATATGTGAAACTTATTG…	INS	INS:ME	589	4450315	.	.	.	.	-53,10	.	.	.	.	.	.	.	1	1	0/1	1|0	0|1	1|0	0/1:.:.:.:1|0	https://github.com/jzook/HG008SVcuration/issues/178	n	y	n	n	n	1	chr5_hap1	4479612	svim_asm.INS.18	T	TGAAAGTAGGCATATCGTACACAAATTTGATGAGTTTTGACACATGCAAACAGCCATGAAACCATCATAACAATTAAAATAACAAACATTTCCATGTTTGCTTTGTTTTGTTTGTTTTTTTTTTTTTTTTCATGTGTTTTTTTTTTTTTTTTTTTTTTTTTTTTTTTTTTTATTATACTCTAAGTTTTAGGGTACATGTGCACATTGTGCAGGTTAGTTACATATGTATACATGTGCCATGCTTGTGCGCTGCACCCACTAATGTGTCATCTAGCATTAGGTATATCTCCCAATGCTATCCCTCCCCCCTCCCCCGACCCCACCACAGTCCCCAGAGTGTGATATTCCCCTTCCTGTGTCCATGTAAATTTGTGTACGTTAAATATGTGAAACTTATTG…	SVTYPE=INS;END=4479612;SVLEN=585	INS	4479612	585	0.572864	HG8T-elem-long-31x:14/19(0.74),HG8T-PB-Hifi-116x:48/89(0.54),HG8T-UCSC-ONT-UL-54x:29/49(0.59),HG8T-NE-ONT-UL-54x:23/42(0.55)
chr5	20023770	SV_35	C	C]chr5:155777977]	BND	INV	.	.	0	2	-2	0	.	2	CA	SV_42	cluster_2	cluster_2	.	.	1	1	0/1	.	0|1	0|1	0|1:.:.:.:0|1	https://github.com/jzook/HG008SVcuration/issues/180	n	y	n	n	y	1	chr5_hap2	20207647	svim_asm.BND.4	N	N]chr5_hap2:157993197]	SVTYPE=BND	BND	.	.	0.389881	HG8T-elem-long-31x:48/84(0.57),HG8T-PB-Hifi-116x:55/138(0.40),HG8T-UCSC-ONT-UL-54x:17/62(0.27),HG8T-NE-ONT-UL-54x:11/52(0.21)
chr5	20023782	SV_36	A	[chr5:155777977[A	BND	INV	.	.	0	1	-1	0	.	1	A	SV_41	cluster_2	cluster_2	.	.	1	1	0/1	.	0|1	0|1	0|1:.:.:.:0|1	https://github.com/jzook/HG008SVcuration/issues/179	n	y	n	n	y	1	chr5_hap2	20207658	svim_asm.BND.5	N	[chr5_hap2:157993195[N	SVTYPE=BND	BND	.	.	0.446686	HG8T-elem-long-31x:36/75(0.48),HG8T-PB-Hifi-116x:59/144(0.41),HG8T-UCSC-ONT-UL-54x:24/63(0.38),HG8T-NE-ONT-UL-54x:36/65(0.55)
chr5	22078163	SV_37	CATACTTTAACTTCATGTCTTCAGCAAAGAATGTCAAAAATTGAACGAAATATAT	C	DEL	DEL	-54	22078217	0	1	.	.	.	1	A	.	.	.	DJ	0,1	1	0	0|1	.	0|1	0|1	0/1:.:.:1:0|1	https://github.com/jzook/HG008SVcuration/issues/181	n	y	n	n	n	1	chr5_hap2	22284056	svim_asm.DEL.18	CATACTTTAACTTCATGTCTTCAGCAAAGAATGTCAAAAATTGAACGAAATATAT	C	SVTYPE=DEL;END=22284110;SVLEN=-54	DEL	22284110	-54	0.544304	HG8T-elem-long-31x:18/34(0.53),HG8T-PB-Hifi-116x:58/113(0.51),HG8T-UCSC-ONT-UL-54x:27/44(0.61),HG8T-NE-ONT-UL-54x:26/46(0.57)
chr5	36023180	SV_38	G	<DUP:TANDEM>	DUP	DUP:TANDEM	3336845	39360025	.	.	.	.	.	.	.	.	.	.	DJ	1,2	2	1	1|0	1|0	.	1|0	0/1:.:.:3:1|0	https://github.com/jzook/HG008SVcuration/issues/182	n	y	n	n	n	1	chr5_hap1	36395595	svim_asm.DUP_TANDEM.3	N	<DUP:TANDEM>	SVTYPE=DUP:TANDEM;END=39733942;SVLEN=3338348	DUP:TANDEM	39733942	3338348	0.380769	HG8T-elem-long-31x:42/69(0.61),HG8T-PB-Hifi-116x:24/98(0.24),HG8T-UCSC-ONT-UL-54x:20/46(0.43),HG8T-NE-ONT-UL-54x:13/47(0.28)
.	.	SV_355	.	.	INS	.	3740	.	.	.	.	.	.	.	.	.	.	.	.	.	.	.	.	.	.	.	.	https://github.com/jzook/HG008SVcuration/issues/452	u	.	.	y	.	0	chr5_hap2	46917235	svim_asm.INS.23	C	CTTTTAGATAGAGCAGATTTGAAACACACTTTTTGTGGAATTTCCAATTGGAGATTTCAAGCGCTTCGGGGCCAATGGTAGAAAAGGAAAAATCTTCACATAAAAACTAGACAAAATCATTCCCAGAAACTGTGGAGTGATGTGTATGTTTAACTCACAGAGTTTATCCTTTCTTTTCATAGAGCAGTTGGGAAACACTCTGTTTGAAAAGTCTGCATGTGGATATTTGGACCGCCATGAGGCGTTCTTTGGAAATGATATTTCTTCATTTAAGGCTACACAGAAAAATTCTCAGTAACTTCCTTGTGTTGTGTGTATTCAGCTCACAGAGTTGAACCTTCTTTTAGATAGAGCAGATTTGAAAGACACTTTTTGGGGAATTTGCAAGTGGGGATTTCA…	SVTYPE=INS;END=46917235;SVLEN=3740	INS	46917235	3740	.	.
.	.	SV_263	.	.	DEL	.	-1359	.	.	.	.	.	.	.	.	.	.	.	.	.	.	.	.	.	.	.	.	https://github.com/jzook/HG008SVcuration/issues/345	.	.	.	y	.	0	chr5_hap1	47074587	svim_asm.DEL.26	CCTAGACAGAATCATTCTCAGAAACTGCTCTGCGATGTGTGCGTTCAACTCTCAGAGTTTAACTTTTCTTTTCATTCAGCAGTTTGGAAACACTCTGTTTGTAAAGTCTGCACGTGGATATTTTGACCACTTAGAGGCCTTCGTTGGAAACGGGTTTCTTTCCTGTAAGGCTAGACAGAAGAATTCCCAGTAACTTCCTTGTGTTGTGTACATTCAACTCACAGAGTTGAACGTTCCCTTAGACAGAGCAGATTTGAAACACTCTTTTTGTGCAATTGGCAAGTGGAGATTTCAAGCGCTTTAAGGTCAATGGCAGAAAAGGAAATATCTTCGTTTCAAAACTAGACAGAATCATTCCCACAAACTGCGTTGTGATGTGTTCGTTCAACTCACAGAGTT…	C	SVTYPE=DEL;END=47075946;SVLEN=-1359	DEL	47075946	-1359	.	.
.	.	SV_296	.	.	DEL	.	-340	.	.	.	.	.	.	.	.	.	.	.	.	.	.	.	.	.	.	.	.	https://github.com/jzook/HG008SVcuration/issues/389	.	.	.	y	.	0	chr5_hap2	47614052	svim_asm.DEL.19	CAGAAAAGGAAATATCTTCGTATAAAAACTAGACAGAATCATTCTCAGAAACTGCTCTGCGATGTGTGCGTTCAACTCTCAGAGTTTAACTTTTCTTTTCATTCAGCAGTTTGGAAACACTCTGTTTGTAAAGTCTGCACGTGGATATTTTGACCACTTAGAGGCCTTCGTTGGAAACGGGTTTTTTTCATGTAAGGCTAGAGAGAAGAATTCCCAGTAACTTCCTTGTGTTGTGTACATTCAACTCACAGAGTTGAACGTTCCCTTAGACAGAGCAGATTTGAAACACTCTTTTTGTGCAATTGGCAAGTGGTGATTTCAGCAGCTTTGAGGTCAATGGT	C	SVTYPE=DEL;END=47614392;SVLEN=-340	DEL	47614392	-340	.	.
.	.	SV_264	.	.	DEL	.	-1358	.	.	.	.	.	.	.	.	.	.	.	.	.	.	.	.	.	.	.	.	https://github.com/jzook/HG008SVcuration/issues/346	.	.	.	y	.	0	chr5_hap1	47732852	svim_asm.DEL.27	GTGAACGTTCCCTTAGACAGAGCAGATTTGAAACACTCTTTTTGTGCAATTGGCAAATGGAGATTTCAAGCGCTTTAAGGTCAACGGCAGAAAAGGAAATATCTTCGTTTCAAAACTAGACAGAATCATTCCCACAAACTGCGTTGTGATGTGTTCGTTCAACTCACAGAGTTTAACCTTTCTTTTCATAGAGCAGTTAGGAAACAGTCTGTTTGTCAATTCTGTAAGTGGATATTCTGACATCTTGTGGCCTTCGTTGGAAACGGGATTTCTTCATATTCTGCTAGACAGAAGAATTCTCAGAATCTTCCTTGTGTTGTGTGTATTCAACTCACAGAGTTGAACGATCCTTTACACAGAGCAGACTTGAAACACTCTTTTTGTGGAATTTGCAAGTGG…	G	SVTYPE=DEL;END=47734210;SVLEN=-1358	DEL	47734210	-1358	.	.
.	.	SV_265	.	.	DEL	.	-1359	.	.	.	.	.	.	.	.	.	.	.	.	.	.	.	.	.	.	.	.	https://github.com/jzook/HG008SVcuration/issues/349	.	.	.	y	.	0	chr5_hap1	48343409	svim_asm.DEL.28	CCAAAACTAGACAGAATCATTCCCACAAACTGCGTTGTGACGTGTTCGTTCAACTCACAGAGTTTAACCTTTCTTTTCATAGAGCAGTTAGGAAACAGTCTGTTTGTCAATTCTGTAAGTGGATATTCTGACATCTTGTGGCCTTCGTTGGAAACGGGATTTCTTCATATTCTGCTAGACAGAAGAATTCTCAGAATCTTCCTTGTGTTGTGTGTATTCAACTCACAGAGTTGAACGATCCTTTACACAGAGCAGACTTGAAACACTCTTTTTGTGGAATTTGCAAGTGGAGATTTCAGCCGCTTTGAGGTCCATGGTAGAAAAGGAAATATCTTCGTATAAAAACTAGACAGAATGATTCTCAGAAACTTCTTTGTGATGTGTGCGTTCAACTCACAG…	C	SVTYPE=DEL;END=48344768;SVLEN=-1359	DEL	48344768	-1359	.	.
.	.	SV_266	.	.	DEL	.	-1359	.	.	.	.	.	.	.	.	.	.	.	.	.	.	.	.	.	.	.	.	https://github.com/jzook/HG008SVcuration/issues/348	.	.	.	y	.	0	chr5_hap1	48673462	svim_asm.DEL.29	GCCTTCGTTGGAAACGGGTTTTTTTCCTGTAAGGCTAGACAGAAGAATTCCCAGTAACTTCCTTGTGTTGTGTACATTCAACTCACAGAGTTGAACGTTCCCTTAGACAGAGCAGATTTGAAACACTCTTTTTGTGCAATTGGCAAATGGAGATTTCAAGCGCTTTAAGGTCAATGGCAGAAAAGGAAATATCTTCGTTTCAAAACTAGACAGAATCATTCCCACAAACTGCGTTGTGACGTGTTCGTTCAACTCACAGAGTTTAACCTTTCTTTTCATAGAGCAGTTAGGAAACAGTCTGTTTGTCAATTCTGTAAGTGGATATTCTGACATCTTGTGGCCTTCGTTGGAAACGGGATTTCTTCATATTCTGCTAGACAGAAGAATTCTCAGAATCTT…	G	SVTYPE=DEL;END=48674821;SVLEN=-1359	DEL	48674821	-1359	.	.
.	.	SV_297	.	.	DEL	.	-3394	.	.	.	.	.	.	.	.	.	.	.	.	.	.	.	.	.	.	.	.	https://github.com/jzook/HG008SVcuration/issues/388	.	.	.	y	.	0	chr5_hap2	48829988	svim_asm.DEL.20	CTTGACCACTTAGAGGCCTTCGTTGGAAACGGGTTTTTTTCCTGTAAGGCTAGACAGAAGAATTCCCAGTAACTTCCTTGTGTTGTGTACATTCAACTCACAGAGTTGAACGTTCCCTTAGACAGAGCAGATTTGAAACACTCTTTTTGTGCAATTGGCAAATGGAGATTTCAAGCGCTTTAAGGTCAATGGCAGAAAAGGAAATATCTTCGTTTCAAAACTAGACAGAATCATTCCCACAAACTGCGTTGTGATGTGTTCGTTCAACTCACAGAGTTTAACCTTTCTTTTCATAGAGCAGTTAGGAAACAGTCTGTTTGTCAATTCTGTAAGTGGATATTCTGACATCTTGTGGCCTTCGTTGGAAACGGGATTTCTTCATATTCTGCTAGACAGAAG…	C	SVTYPE=DEL;END=48833382;SVLEN=-3394	DEL	48833382	-3394	.	.
.	.	SV_267	.	.	INS	.	5096	.	.	.	.	.	.	.	.	.	.	.	.	.	.	.	.	.	.	.	.	https://github.com/jzook/HG008SVcuration/issues/350	.	.	.	y	.	0	chr5_hap1	49239277	svim_asm.INS.20	C	CCTTCGTTGGAAACGGGATTTCTTCATACTATGCTAGACAGAAGAATTCTCAGTAACTTCCTTGTGTTGTGTGTATTCAACTCACAGAGTTGAACGATCCTTTACACAGAGCAGACTTGAAACACTCTTTTTGTGGAATTTTCAAGTGGAGATTTCAAGCGCTTTGAGGCCAAAGGCAGAAAAGGAAATATCTTCGTATAAAAAATAGACAGAATCATTCTCAGAAACTGCTCTGCGATGTGTGCGTTCAACTCTCAGAGTTTAACTTTTCTTTTCATTCAGCAGTTTGGAAACACTCTGTTTGTAAAGTCTGCACGTGGATATTTTGACCACTTAGAGGCCTTCGTTGGAAACGGGTTATTTTCCTGTAAGGCTAGAGAGAAGAATTCCCAGTAACTT…	SVTYPE=INS;END=49239277;SVLEN=5096	INS	49239277	5096	.	.
.	.	SV_268	.	.	INS	.	135740	.	.	.	.	.	.	.	.	.	.	.	.	.	.	.	.	.	.	.	.	https://github.com/jzook/HG008SVcuration/issues/351	.	.	.	y	.	0	chr5_hap1	49472412	svim_asm.INS.21	C	gt30kb	SVTYPE=INS;END=49472412;SVLEN=135740	INS	49472412	135740	.	.
.	.	SV_269	.	.	DEL	.	-8176	.	.	.	.	.	.	.	.	.	.	.	.	.	.	.	.	.	.	.	.	https://github.com/jzook/HG008SVcuration/issues/353	.	.	.	y	.	0	chr5_hap1	50958682	svim_asm.DEL.30	CTCCGTCTAAAGAAATGTTCAAGTCTCTGAGTTGAATGCACCCATCACAAAGCAGTTTCTGAGAATGCTTCTACCTAGTTTGTATGTGCAGATATTCCCGTTTCCATCTTAAGCCTCACATCGCTCCATATATCCACTTGAGGATACTACAAAAAACTGTTTCAAAACTGCTCTCTCAAAAGGAAGGTTCAACTCTGTGAGCTGAATGCACACATCACAAAGCAGTTAATGAGATTGCTTCTGTCTGGTTTGTATGTGAGGATATTTCCTTTTCAATCTTAGACTTCCCATCGCTCCAAATATCCACTTGCAGATATTTCAAAGAGACTGTTTAAAAACTGCTCTCTCAGAAGGAAGGTTCAACTCTGTGAGTTGAATGCACACACCACAAAGCAGTTT…	C	SVTYPE=DEL;END=50966858;SVLEN=-8176	DEL	50966858	-8176	.	.
.	.	SV_298	.	.	INS	.	24354	.	.	.	.	.	.	.	.	.	.	.	.	.	.	.	.	.	.	.	.	https://github.com/jzook/HG008SVcuration/issues/387	.	.	.	y	.	0	chr5_hap2	52671757	svim_asm.INS.25	T	TGCCATAGCCCTCAAAGAGCTCCAAATATCCACTTTCAGATTCTACAGAGTGTTTCAAAACTGCTCTATCCAAAAAAAGTTTCAACTCGGTGAGTCGAATGCACATATCACAAAGCAGTTTCTGAGAATGCTTTCGTCTATCTTTCCCAGGAAGATATTTCCTTTTGGACCGTAGGCCTCAAATCGCTCCAGATATCCACATGCAGATTCTACAAAAAGAGTGTTTCCAAACTGCCCTATCAAAAGGAAGGTTCAACTCTGGTAGTTGAAGGCAAACATCACAAAGAAGTTTCTCAGAATGCTTCTGTCTAGCTGTCATAGGCAGATATTTCTTTTTCTACCATAGACCTCAAAGCGCTCCAAATATCCACTTGCAGATTCTCCAAAAACAGGGTTTCA…	SVTYPE=INS;END=52671757;SVLEN=24354	INS	52671757	24354	.	.
chr5	52747359	CNA_4	N	<CNV:HAP1>,<CNV:HAP2>	CNV	DEL	128510380,128510380	181257739	0	0	0	280520	0,280520,0,280520	.	.	.	.	simple_1,.	D	0,1	0	1	1|2	.	.	1|2	1/2:.:.:1:1|2	https://github.com/jzook/HG008SVcuration/issues/92	n	y	n	.	n	1	chr5_hap1	54144815	.	.	.	.	.	.	.	.	.
chr5	52747359	SV_171	T	T]chr1:23272628]	BND	TRA:UNBALANCED	.	.	.	.	.	.	.	.	.	SV_1	.	simple_1	J	.	0	1	1|0	1|0	.	1|0	1|0:.:.:.:1|0	https://github.com/jzook/HG008SVcuration/issues/92	n	y	n	n	n	1	chr5_hap1	54144815	svim_asm.BND.7	N	N]chr1_hap1:23444935]	SVTYPE=BND	BND	.	.	0.356044	HG8T-elem-long-31x:58/156(0.37),HG8T-PB-Hifi-116x:51/157(0.32),HG8T-UCSC-ONT-UL-54x:22/57(0.39),HG8T-NE-ONT-UL-54x:31/85(0.36)
chr5	79179752	SV_39	CCTGTAATCCCAGCTACTCAGGAGGCTGAGGCAGGAGAATCGCTTGAACCTGGGAGGCGGAGGTTGCAGTGAGTCGAG	C	DEL	DEL	-77	79179829	.	.	.	.	.	.	.	.	.	.	DJ	0,0	0	0	0|1	.	0|1	0|1	0/1:.:.:0:0|1	https://github.com/jzook/HG008SVcuration/issues/183	n	y	n	n	n	1	chr5_hap2	81428357	svim_asm.DEL.21	CCTGTAATCCCAGCTACTCAGGAGGCTGAGGCAGGAGAATCGCTTGAACCTGGGAGGCGGAGGTTGCAGTGAGTCGAG	C	SVTYPE=DEL;END=81428434;SVLEN=-77	DEL	81428434	-77	0.5	HG8T-elem-long-31x:8/8(1.00),HG8T-PB-Hifi-116x:12/21(0.57),HG8T-UCSC-ONT-UL-54x:7/12(0.58),HG8T-NE-ONT-UL-54x:7/27(0.26)
chr5	124734081	SV_40	G	<DUP:TANDEM>	DUP	DUP:TANDEM	164218	124898299	0	2	0	2	.	2	AT	.	.	.	DJ	0,2	0	2	0|1	.	0|1	0|1	0/1:.:.:2:0|1	https://github.com/jzook/HG008SVcuration/issues/184	n	y	n	n	n	1	chr5_hap2	126961713	svim_asm.DUP_TANDEM.6	N	<DUP:TANDEM>	SVTYPE=DUP:TANDEM;END=127125880;SVLEN=164168	DUP:TANDEM	127125880	164168	0.614907	HG8T-elem-long-31x:37/45(0.82),HG8T-PB-Hifi-116x:29/54(0.54),HG8T-UCSC-ONT-UL-54x:11/24(0.46),HG8T-NE-ONT-UL-54x:22/38(0.58)
chr5	155777977	SV_41	T	[chr5:20023782[T	BND	INV	.	.	0	1	-1	0	.	1	T	SV_36	cluster_2	cluster_2	.	.	0	2	0|1	.	0|1	0|1	0|1:.:.:.:0|1	https://github.com/jzook/HG008SVcuration/issues/180	n	y	n	n	y	1	chr5_hap2	157993195	svim_asm.BND.6	N	[chr5_hap2:20207658[N	SVTYPE=BND	BND	.	.	0.446686	HG8T-elem-long-31x:36/75(0.48),HG8T-PB-Hifi-116x:59/144(0.41),HG8T-UCSC-ONT-UL-54x:24/63(0.38),HG8T-NE-ONT-UL-54x:36/65(0.55)
chr5	155777977	SV_42	T	T]chr5:20023770]	BND	INV	.	.	0	2	-2	0	.	2	TG	SV_35	cluster_2	cluster_2	.	.	0	2	0|1	.	0|1	0|1	0|1:.:.:.:0|1	https://github.com/jzook/HG008SVcuration/issues/179	n	y	n	n	y	1	chr5_hap2	157993197	svim_asm.BND.7	N	N]chr5_hap2:20207647]	SVTYPE=BND	BND	.	.	0.389881	HG8T-elem-long-31x:48/84(0.57),HG8T-PB-Hifi-116x:55/138(0.40),HG8T-UCSC-ONT-UL-54x:17/62(0.27),HG8T-NE-ONT-UL-54x:11/52(0.21)
chr5	165755113	SV_223	CATATATATGTACATATATATATGTACATATATATATGTACATATATATATGTACATATATATATGTACAT	C	DEL	CNV:TR	-70	165755183	-28	9	-28	9	.	.	.	.	.	.	.	.	0	1	0|1	.	.	0|1	0/1:.:.:.:0|1	https://github.com/jzook/HG008SVcuration/issues/435	n	y	n	n	n	1	chr5_hap2	167975199	svim_asm.DEL.22	TATATATATATGTACATATATATATGTACATATATATATGTACATATATATATGTACATATATATATGTAC	T	SVTYPE=DEL;END=167975269;SVLEN=-70	DEL	167975269	-70	0.294872	HG8T-elem-long-31x:0/15(0.00),HG8T-PB-Hifi-116x:7/15(0.47),HG8T-UCSC-ONT-UL-54x:3/29(0.10),HG8T-NE-ONT-UL-54x:13/19(0.68)
chr5	172418419	SV_43	G	<DUP:TANDEM>	DUP	DUP:TANDEM	207957	172626376	.	.	.	.	.	.	.	.	.	.	DJ	0,2	0	2	0|1	.	0|1	0|1	0/1:.:.:2:0|1	https://github.com/jzook/HG008SVcuration/issues/185	n	y	n	n	n	1	chr5_hap2	174639290	svim_asm.DUP_TANDEM.7	N	<DUP:TANDEM>	SVTYPE=DUP:TANDEM;END=174847111;SVLEN=207822	DUP:TANDEM	174847111	207822	0.56701	HG8T-elem-long-31x:42/54(0.78),HG8T-PB-Hifi-116x:40/77(0.52),HG8T-UCSC-ONT-UL-54x:16/28(0.57),HG8T-NE-ONT-UL-54x:12/35(0.34)
chr6	10000	CNA_10	N	<CNV:HAP1>,<CNV:HAP2>	CNV	DEL	58789219,58789219	58799219	-10000	0	-220219	1430716	-210219,1440716,-210219,1440716	.	.	.	.	.,simple_3	D	1,0.1	1	0	1|2	.	.	1|2	1/2:.:.:1.1:1|2	https://github.com/jzook/HG008SVcuration/issues/316	n	y	n	.	n	1	chr6_hap1	0	.	.	.	.	.	.	.	.	.
chr6	39137946	SV_44	C	<DUP:TANDEM>	DUP	DUP:TANDEM	117365	39255311	0	3	0	3	.	3	CTT	.	.	.	DJ	2,0	2	0	1|0	1|0	.	1|0	0/1:.:.:2:1|0	https://github.com/jzook/HG008SVcuration/issues/186	n	y	n	n	n	1	chr6_hap1	39271710	svim_asm.DUP_TANDEM.4	N	<DUP:TANDEM>	SVTYPE=DUP:TANDEM;END=39389129;SVLEN=117420	DUP:TANDEM	39389129	117420	0.541935	HG8T-elem-long-31x:18/30(0.60),HG8T-PB-Hifi-116x:30/71(0.42),HG8T-UCSC-ONT-UL-54x:21/29(0.72),HG8T-NE-ONT-UL-54x:15/25(0.60)
chr6	41778250	SV_211	T	<DEL>	DEL	DEL	-870	41779120	.	.	.	.	.	.	.	.	.	.	DJ	0,0.9	1	0	1|0	.	.	1|0	0/1:.:.:0.9:1|0	https://github.com/jzook/HG008SVcuration/issues/306	y	y	n	n	n	1	.	.	.	.	.	.	.	.	.	0.0246914	HG8T-elem-long-31x:0/43(0.00),HG8T-PB-Hifi-116x:2/62(0.03),HG8T-UCSC-ONT-UL-54x:2/27(0.07),HG8T-NE-ONT-UL-54x:0/30(0.00)
chr6	46679539	SV_45	A	<DEL>	DEL	DEL	-2559	46682098	.	.	.	.	.	.	.	.	.	.	DJ	0,0	0	0	1|0	1|0	.	1|0	0/1:.:.:0:1|0	https://github.com/jzook/HG008SVcuration/issues/187	n	y	n	n	y	1	chr6_hap1	46827451	svim_asm.DEL.32	CAGCCTGGGTGACAGAGTGAGACTCCATCTCAAAAAAAAAAAAAAAAGAATCTGTGACTATCATATGAGTCTGCAATTTCTCTTTTACTTTGCTAATAAAAAAATAAAAATTCAGGACAATATAAATATGAAAGGATTTGTTATTCAGTCATCTTCAAATTTTCAAGCACATTTATTTACAGTTGTTATAATTACATATATTTTTTCTATTAATGAAAACAAATTCCTTCAGGACTTTCCTAGAAAAAATGGTCAATTTTAATACTTGATGGTTAAAACAATTTCTTTGGAAAGGAAAATAAGTAATTCTTTTCTTCCCAATTAAACTGAGACTCTTTAAAGATGACTACCCAGCAAATATATATTATTATTGAATGTCAGATAATGTGGAAGAAAGAC…	C	SVTYPE=DEL;END=46830014;SVLEN=-2563	DEL	46830014	-2563	0.912162	HG8T-elem-long-31x:27/28(0.96),HG8T-PB-Hifi-116x:64/70(0.91),HG8T-UCSC-ONT-UL-54x:17/21(0.81),HG8T-NE-ONT-UL-54x:27/29(0.93)
chr6	53132717	SV_46	T	<DUP:TANDEM>	DUP	DUP:TANDEM	112741	53245458	.	.	.	.	.	.	.	.	.	.	DJ	2,0	2	0	1|0	1|0	.	1|0	0/1:.:.:2:1|0	https://github.com/jzook/HG008SVcuration/issues/188	n	y	n	n	n	1	chr6_hap1	53286424	svim_asm.DUP_TANDEM.5	N	<DUP:TANDEM>	SVTYPE=DUP:TANDEM;END=53399431;SVLEN=113008	DUP:TANDEM	53399431	113008	0.505435	HG8T-elem-long-31x:41/58(0.71),HG8T-PB-Hifi-116x:21/58(0.36),HG8T-UCSC-ONT-UL-54x:16/35(0.46),HG8T-NE-ONT-UL-54x:15/33(0.45)
chr6	58799219	SV_193	N	]chr7:60669872]N	BND	TRA:UNBALANCED	.	.	-220219	1430716	.	.	.	.	.	SV_194	.	simple_3	.	.	0	0	0/1	.	.	0|1	0|1:.,chr11*125661474*1:.,2:.:0|1	https://github.com/jzook/HG008SVcuration/issues/316	n	u	n	y	u	0	chr6_hap2	60136737	svim_asm.BND.8	N	]chr7_hap2:61497796]N	SVTYPE=BND	.	.	.	.	.
chr6	70580536	SV_47	A	<DUP:TANDEM>	DUP	DUP:TANDEM	127649	70708185	0	3	0	3	.	3	TAG	.	.	.	DJ	1,2	2	1	1|0	1|0	.	1|0	0/1:.:.:3:1|0	https://github.com/jzook/HG008SVcuration/issues/189	n	y	n	n	n	1	chr6_hap1	71937757	svim_asm.DUP_TANDEM.6	N	<DUP:TANDEM>	SVTYPE=DUP:TANDEM;END=72065365;SVLEN=127609	DUP:TANDEM	72065365	127609	0.383142	HG8T-elem-long-31x:31/51(0.61),HG8T-PB-Hifi-116x:35/116(0.30),HG8T-UCSC-ONT-UL-54x:17/44(0.39),HG8T-NE-ONT-UL-54x:17/50(0.34)
chr6	70696489	SV_48	TTCTTCATTGACGCCTTGGCCTTTCAGGAGAATACTATTTAATTTCCATATATTTGTATAGTATCCATAGTTCTTCCTGTTATTGATTGCTAGTTTTATTCCATCATGGTCAGAGAAGATATTTG	TCAA	DEL	DEL	-121	70696613	.	.	.	.	.	.	.	.	.	.	DJ	1,1	1	1	0/1	1|0	.	1|0	0/0/1:.:.:2:1|0	https://github.com/jzook/HG008SVcuration/issues/190	n	y	n	n	n	1	chr6_hap1	72053670	svim_asm.DEL.33	TCTTCATTGACGCCTTGGCCTTTCAGGAGAATACTATTTAATTTCCATATATTTGTATAGTATCCATAGTTCTTCCTGTTATTGATTGCTAGTTTTATTCCATCATGGTCAGAGAAGATATTTGATG	T	SVTYPE=DEL;END=72053796;SVLEN=-126	DEL	72053796	-126	0.283951	HG8T-elem-long-31x:9/72(0.12),HG8T-PB-Hifi-116x:64/187(0.34),HG8T-UCSC-ONT-UL-54x:20/66(0.30),HG8T-NE-ONT-UL-54x:22/80(0.28)
chr6	72018340	CNA_11	N	<CNV:HAP1>,<CNV:HAP2>	CNV	DEL	98787639,98787639	170805979	0	0	0	0	0,0	.	.	.	.	simple_4,.	D	0,1	0	1	1|2	.	.	1|2	1/2:.:.:1:1|2	https://github.com/jzook/HG008SVcuration/issues/317	n	y	n	.	n	1	chr6_hap1	73376035	.	.	.	.	.	.	.	.	.
chr6	72018340	SV_224	G	G]chr8:44599090]	BND	TRA:UNBALANCED	.	.	.	.	.	.	.	.	.	SV_225	.	simple_4	.	.	0	1	1|0	1|0	.	1|0	0|1:.:.:.:1|0	https://github.com/jzook/HG008SVcuration/issues/317	n	u	n	mate	y	0	chr6_hap1	73376035	svim_asm.BND.8	N	N]chr8_hap1:45796461]	SVTYPE=BND	.	.	.	.	.
chr6	72397103	SV_49	AAGAGTAAATAGAAAGCTGAAAAAACCTGAGTAGAACTATAACTACCAGTATTTAACATTCTACTTACCAAAAAATGGGGAGAATACACCC	A	DEL	DEL	-90	72397193	0	3	.	.	.	3	AGA	.	.	.	DJ	0,0.8	0	1	0|1	.	.	0|1	0/1:.:.:0.8:0|1	https://github.com/jzook/HG008SVcuration/issues/191	y	y	n	n	n	1	.	.	.	.	.	.	.	.	.	0.0656934	HG8T-elem-long-31x:1/32(0.03),HG8T-PB-Hifi-116x:3/52(0.06),HG8T-UCSC-ONT-UL-54x:1/22(0.05),HG8T-NE-ONT-UL-54x:4/31(0.13)
chr6	86269895	SV_50	G	<DEL>	DEL	DEL	-9852	86279747	0	3	0	3	.	3	TTT	.	.	.	DJ	0,0.9	0	1	0|1	.	.	0|1	0/1:.:.:0.9:0|1	https://github.com/jzook/HG008SVcuration/issues/192	y	y	n	n	y	1	.	.	.	.	.	.	.	.	.	0.0676328	HG8T-elem-long-31x:3/72(0.04),HG8T-PB-Hifi-116x:7/85(0.08),HG8T-UCSC-ONT-UL-54x:3/26(0.12),HG8T-NE-ONT-UL-54x:1/24(0.04)
chr6	90423202	SV_51	C	<DUP:TANDEM>	DUP	DUP:TANDEM	291765	90714967	0	2	0	2	.	2	GT	.	.	.	DJ	0,2	0	2	0|1	.	0|1	0|1	0/1:.:.:2:0|1	https://github.com/jzook/HG008SVcuration/issues/193	n	y	n	n	n	1	chr6_hap2	91144136	svim_asm.DUP_TANDEM.8	N	<DUP:TANDEM>	SVTYPE=DUP:TANDEM;END=91435639;SVLEN=291504	DUP:TANDEM	91435639	291504	0.536946	HG8T-elem-long-31x:43/63(0.68),HG8T-PB-Hifi-116x:38/90(0.42),HG8T-UCSC-ONT-UL-54x:19/26(0.73),HG8T-NE-ONT-UL-54x:9/24(0.38)
chr6	99729725	SV_52	T	<DUP:TANDEM>	DUP	DUP:TANDEM	148295	99878020	0	1	0	1	.	1	C	.	.	.	DJ	0,2	0	2	0|1	.	0|1	0|1	0/1:.:.:2:0|1	https://github.com/jzook/HG008SVcuration/issues/194	n	y	n	n	n	1	chr6_hap2	100411120	svim_asm.DUP_TANDEM.9	N	<DUP:TANDEM>	SVTYPE=DUP:TANDEM;END=100559235;SVLEN=148116	DUP:TANDEM	100559235	148116	0.541667	HG8T-elem-long-31x:31/40(0.78),HG8T-PB-Hifi-116x:27/66(0.41),HG8T-UCSC-ONT-UL-54x:15/26(0.58),HG8T-NE-ONT-UL-54x:18/36(0.50)
chr6	100746160	SV_356	A	ACTCTCCCTCTCCCTCTCCCTCTCCCTCTCCCTCTCCCTCTCCCTCTCCCTCTCCCTCTCC	INS	CNV:TR	60	100746160	.	.	.	.	.	.	.	.	.	.	DJ	0,2	0	2	0|1	.	0|1	0|1	0/1:.:.:2:0|1	https://github.com/jzook/HG008SVcuration/issues/453	n	y	n	n	y	1	chr6_hap2	101427620	svim_asm.INS.28	A	ACTCTCCCTCTCCCTCTCCCTCTCCCTCTCCCTCTCCCTCTCCCTCTCCCTCTCCCTCTCC	SVTYPE=INS;END=101427620;SVLEN=60	INS	101427620	60	.	.
chr6	157576919	SV_53	C	<DUP:TANDEM>	DUP	DUP:TANDEM	175180	157752099	.	.	.	.	.	.	.	.	.	.	DJ	0,2	0	2	0|1	.	0|1	0|1	0/1:.:.:2:0|1	https://github.com/jzook/HG008SVcuration/issues/195	n	y	n	n	n	1	chr6_hap2	158291713	svim_asm.DUP_TANDEM.10	N	<DUP:TANDEM>	SVTYPE=DUP:TANDEM;END=158466716;SVLEN=175004	DUP:TANDEM	158466716	175004	0.559783	HG8T-elem-long-31x:42/52(0.81),HG8T-PB-Hifi-116x:28/76(0.37),HG8T-UCSC-ONT-UL-54x:19/30(0.63),HG8T-NE-ONT-UL-54x:14/26(0.54)
chr6	157972793	SV_54	T	T[chr11:125661474[	BND	CHROMOPLEXY	.	.	.	.	.	.	.	.	.	SV_177	cluster_5	cluster_5	.	.	0	0	0|1	.	0|1	0|1	0|1:.,chr11*125661474*1:.,1:.:0|1	https://github.com/jzook/HG008SVcuration/issues/197	n	y	n	n	y	1	chr6_hap2	158690002	svim_asm.BND.9	N	N[chr11_hap2:125389485[	SVTYPE=BND	BND	.	.	0.508306	HG8T-elem-long-31x:36/68(0.53),HG8T-PB-Hifi-116x:66/122(0.54),HG8T-UCSC-ONT-UL-54x:24/53(0.45),HG8T-NE-ONT-UL-54x:27/58(0.47)
chr6	157972805	SV_56	T	[chr11:105902638[T	BND	CHROMOPLEXY	.	.	0	1	.	.	.	1	G	SV_178	cluster_5	cluster_5	.	.	0	1	0|1	.	0|1	0|1	0|1:.,chr6*157972805*1:.,1:.:0|1	https://github.com/jzook/HG008SVcuration/issues/196	n	y	n	n	y	1	chr6_hap2	158690014	svim_asm.BND.10	N	[chr11_hap2:105613408[N	SVTYPE=BND	BND	.	.	0.309859	HG8T-elem-long-31x:34/81(0.42),HG8T-PB-Hifi-116x:27/100(0.27),HG8T-UCSC-ONT-UL-54x:10/41(0.24),HG8T-NE-ONT-UL-54x:17/62(0.27)
chr6	168849912	SV_226	CAGAGGTGGCATGGACCTTGTGGGAAGAGGTGGCATGGGCCTTGTGGGCAGAGGTGGCATGGGCCTTGTGGGCAGAGGTGGCATGGGCCTTGTGGGCAGAGGTGGCACGGGCCTTGTGGGA	C	DEL	CNV:TR	-120	168850032	.	.	.	.	.	.	.	.	.	.	.	.	0	1	1|0	.	.	1|0	0/1:.:.:.:1|0	https://github.com/jzook/HG008SVcuration/issues/314	y	y	n	n	y	1	.	.	.	.	.	.	.	.	.	0.09375	HG8T-elem-long-31x:0/12(0.00),HG8T-PB-Hifi-116x:1/44(0.02),HG8T-UCSC-ONT-UL-54x:5/18(0.28),HG8T-NE-ONT-UL-54x:3/22(0.14)
chr7	361636	SV_57	C	C]chr7:35959031]	BND	INV	.	.	-310	301	.	.	.	.	.	SV_191	cluster_9	cluster_9	.	.	1	1	0|1	.	0|1	0|1	0|1:.,chr11*125661474*1:.,4:.:0|1	https://github.com/jzook/HG008SVcuration/issues/198	n	y	n	n	y	1	chr7_hap2	468485	svim_asm.BND.11	N	N]chr7_hap2:36079882]	SVTYPE=BND	BND	.	.	0.266667	HG8T-elem-long-31x:14/63(0.22),HG8T-PB-Hifi-116x:54/193(0.28),HG8T-UCSC-ONT-UL-54x:22/75(0.29),HG8T-NE-ONT-UL-54x:22/89(0.25)
chr7	361636	SV_58	C	[chr7:35959033[C	BND	INV	.	.	-310	301	.	.	.	.	.	SV_192	cluster_9	cluster_9	.	.	1	1	0|1	.	0|1	0|1	0|1:.,chr11*125661474*1:.,3:.:0|1	https://github.com/jzook/HG008SVcuration/issues/199	n	y	n	n	y	1	chr7_hap2	468486	svim_asm.BND.12	N	[chr7_hap2:36079884[N	SVTYPE=BND	BND	.	.	0.2527	HG8T-elem-long-31x:27/79(0.34),HG8T-PB-Hifi-116x:39/202(0.19),HG8T-UCSC-ONT-UL-54x:25/86(0.29),HG8T-NE-ONT-UL-54x:26/96(0.27)
chr7	4824648	SV_59	T	<DUP:TANDEM>	DUP	DUP:TANDEM	2977864	7802512	0	3	0	3	.	3	GAG	.	cluster_13	cluster_13	DJ	1,2	1	2	0|1	.	0|1	0|1	0|1:.,chr11*125661474*1:.,5:3:0|1	https://github.com/jzook/HG008SVcuration/issues/200	n	y	n	n	n	1	chr7_hap2	4940689	svim_asm.DUP_TANDEM.11	N	<DUP:TANDEM>	SVTYPE=DUP:TANDEM;END=7919786;SVLEN=2979098	DUP:TANDEM	7919786	2979098	0.334661	HG8T-elem-long-31x:24/42(0.57),HG8T-PB-Hifi-116x:29/107(0.27),HG8T-UCSC-ONT-UL-54x:18/49(0.37),HG8T-NE-ONT-UL-54x:13/53(0.25)
chr7	6404812	SV_60	C	<DEL>	DEL	DEL	-1217	6406029	0	3	0	3	.	3	GTG	.	cluster_13	cluster_13	DJ	1,1	1	1	0|1	.	0|1	0|1	0|1|0:.,chr11*125661474*1,.:.,6,.:2:0|1	https://github.com/jzook/HG008SVcuration/issues/201	n	y	n	n	y	1	chr7_hap2	6521727	svim_asm.DEL.25	CGTGAGCCACCGCCTCCAGCTGAGTATTTTTTTTTTAAACAGATATAAATAATGCAGATTTTGTTTTTTGAGATAAGATCTGGCTCTGTCTCACAGGCTGGAGTGCAGTGGCGTGATCTTGGCTCGCTGCAACCTATGCCTCCTGCACTCAAGCCATCCTCCCACTTCAGCCTCTGGAGTAGCTGGGACCACAGGTGCGCACCACCACACCCAGCTAATTTTGTGTGTATTTTTTGTAGGGTTTTGCCATGTTGGCCAGGCTGGTCTTGAACTCCTGAGCTCAAGCAATCCACCAGCCTCGACCTCCCAAAGTGCTGGGACTCCAGGTGTGAGCCACCAGCCTCGACCTCCCAAAGTGCTGGGACTCCAGGTGTGAGCCACCATACCTGTCAATATGCA…	C	SVTYPE=DEL;END=6522944;SVLEN=-1217	DEL	6522944	-1217	0.275626	HG8T-elem-long-31x:34/166(0.20),HG8T-PB-Hifi-116x:37/131(0.28),HG8T-UCSC-ONT-UL-54x:26/79(0.33),HG8T-NE-ONT-UL-54x:24/63(0.38)
chr7	6408188	SV_61	CACACCACCACACCTGGCTAATTTTTGTATTTTTAGTAGAGACGGGTTTCACCATGTTGGCCAGGCT	CTATA	DEL	DEL	-62	6408254	.	.	.	.	.	.	.	.	cluster_13	cluster_13	DJ	1,1	1	1	0|1	.	0|1	0|1	0|1|0:.,chr11*125661474*1,.:.,7,.:2:0|1	https://github.com/jzook/HG008SVcuration/issues/202	n	y	n	n	y	1	chr7_hap2	6525095	svim_asm.DEL.26	TGCACACCACCACACCTGGCTAATTTTTGTATTTTTAGTAGAGACGGGTTTCACCATGTTGGCCAG	T	SVTYPE=DEL;END=6525160;SVLEN=-65	DEL	6525160	-65	0.2589	HG8T-elem-long-31x:23/63(0.37),HG8T-PB-Hifi-116x:25/125(0.20),HG8T-UCSC-ONT-UL-54x:15/68(0.22),HG8T-NE-ONT-UL-54x:17/53(0.32)
chr7	19196736	SV_62	AAGATCCAAAATTGACACCCTAACATCACAATTAAAAGAACTAGAAAAGCAAGAGCAGACACATTCAAAAGCTAGCAGAAGGCAAGAAATAACGAAAATCAGAGCAGAACTGAAGGAAATAGAGACACAAAAAACCCTTCAAAAAATTAATGAATCCAGGAGCTGGTTTTTTGAAAGGATCAACAAAATTGATAGACCACTAGCAAGACTAATAAAGAAAAAAAGACAGAAGAATCAAATAGACGCAAAAAAAATGATAAAGGGGATATCATCACTGATCCCACAGAAATACGAACTACCATCAGAGAATACTACAAACACCTCTATGCAAATAAACTAGAAAATCTAGAAGAAATGGATAAATTCCTCGACACATACACTCTCCCAAGACTAAACCAG…	A	DEL	DEL	-419	19197155	0	3	.	.	.	3	AGA	.	.	.	DJ	0,1	0	1	1|0	1|0	.	1|0	0/1:.:.:1:1|0	https://github.com/jzook/HG008SVcuration/issues/203	n	y	n	n	n	1	chr7_hap1	19340685	svim_asm.DEL.34	AAGATCCAAAATTGACACCCTAACATCACAATTAAAAGAACTAGAAAAGCAAGAGCAGACACATTCAAAAGCTAGCAGAAGGCAAGAAATAACGAAAATCAGAGCAGAACTGAAGGAAATAGAGACACAAAAAACCCTTCAAAAAATTAATGAATCCAGGAGCTGGTTTTTTGAAAGGATCAACAAAATTGATAGACCACTAGCAAGACTAATAAAGAAAAAAAGACAGAAGAATCAAATAGACGCAAAAAAAATGATAAAGGGGATATCATCACTGATCCCACAGAAATACGAACTACCATCAGAGAATACTACAAACACCTCTATGCAAATAAACTAGAAAATCTAGAAGAAATGGATAAATTCCTCGACACATACACTCTCCCAAGACTAAACCAG…	A	SVTYPE=DEL;END=19341104;SVLEN=-419	DEL	19341104	-419	0.481203	HG8T-elem-long-31x:21/64(0.33),HG8T-PB-Hifi-116x:51/102(0.50),HG8T-UCSC-ONT-UL-54x:23/40(0.57),HG8T-NE-ONT-UL-54x:33/60(0.55)
chr7	33377466	SV_63	T	<DUP:TANDEM>	DUP	DUP:TANDEM	104525	33481991	0	1	0	1	.	1	T	.	.	.	DJ	1,2	1	2	0|1	.	0|1	0|1	0/1:.:.:3:0|1	https://github.com/jzook/HG008SVcuration/issues/204	n	y	n	n	n	1	chr7_hap2	33497295	svim_asm.DUP_TANDEM.12	N	<DUP:TANDEM>	SVTYPE=DUP:TANDEM;END=33601804;SVLEN=104510	DUP:TANDEM	33601804	104510	0.334545	HG8T-elem-long-31x:28/59(0.47),HG8T-PB-Hifi-116x:31/120(0.26),HG8T-UCSC-ONT-UL-54x:16/46(0.35),HG8T-NE-ONT-UL-54x:17/50(0.34)
chr7	35959031	SV_191	A	A]chr7:361636]	BND	INV	.	.	.	.	.	.	.	.	.	SV_57	cluster_9	cluster_9	.	.	1	0	0|1	.	0|1	0|1	0|1:.,chr11*125661474*1:.,4:.:0|1	https://github.com/jzook/HG008SVcuration/issues/198	n	y	n	n	y	1	chr7_hap2	36079882	svim_asm.BND.13	N	N]chr7_hap2:468485]	SVTYPE=BND	BND	.	.	0.266667	HG8T-elem-long-31x:14/63(0.22),HG8T-PB-Hifi-116x:54/193(0.28),HG8T-UCSC-ONT-UL-54x:22/75(0.29),HG8T-NE-ONT-UL-54x:22/89(0.25)
chr7	35959033	SV_192	A	[chr7:361636[A	BND	INV	.	.	.	.	.	.	.	.	.	SV_58	cluster_9	cluster_9	.	.	1	1	0|1	.	0|1	0|1	0|1:.,chr11*125661474*1:.,3:.:0|1	https://github.com/jzook/HG008SVcuration/issues/199	n	y	n	n	y	1	chr7_hap2	36079884	svim_asm.BND.14	N	[chr7_hap2:468486[N	SVTYPE=BND	BND	.	.	0.2527	HG8T-elem-long-31x:27/79(0.34),HG8T-PB-Hifi-116x:39/202(0.19),HG8T-UCSC-ONT-UL-54x:25/86(0.29),HG8T-NE-ONT-UL-54x:26/96(0.27)
.	.	SV_340	.	.	DEL	.	-544	.	.	.	.	.	.	.	.	.	.	.	.	.	.	.	.	.	.	.	.	https://github.com/jzook/HG008SVcuration/issues/436	.	.	.	y	.	0	chr7_hap1	61251692	svim_asm.DEL.35	CTTTGTGCTGTGTGTATTCAACTCACAGAGTGGAACGTCCCTTTGCACAGAGCAGATTTGAAACACTCTTTTTGTGGAATTTGCAAGTGGAGATTTCAAGCGATTTGACGCCAACAGTAGAAAAGGAAATATCTTCAAATAAAAACTAGACAGAATCATTCTCAGAAACTACTTTGTGATGTGTGCCTTCAACTCACAGAGTTTAACCTTTCTTTTCTTAGAGCAGTTTAGAAACACTCTGCTTGTTATGTCTGCAAGTGGATATTTGGACCTCTTTGAGGCCTTCGTTGCAAACGGGGTTTCTTCCTTTCATGCTAGACTAAGAAGAGTTCTCAGTAACTTTTTTGTGTTGTGTGTATTCAACTCACAGAGTTGAACCTTGCTTTAGAGAGAGCAGAT…	C	SVTYPE=DEL;END=61252236;SVLEN=-544	DEL	61252236	-544	.	.
.	.	SV_361	.	.	INS	.	6131	.	.	.	.	.	.	.	.	.	.	.	.	.	.	.	.	.	.	.	.	https://github.com/jzook/HG008SVcuration/issues/316	.	.	.	y	.	0	chr7_hap2	61481087	.	N	<DUP:TANDEM>	SVTYPE=INS;END=61481087;SVLEN=6131	INS	61481087	6131	.	.
chr7	60669872	CNA_12	N	<CNV:HAP1>,<CNV:HAP2>	CNV	DEL	98666101,98666101	159335973	-2550219	4851047	0	10000	-2550219,4861047,-2550219,4861047	.	.	.	.	.,simple_3	D	0,1	1	0	1|2	.	.	1|2	1/2:.:.:1:1|2	https://github.com/jzook/HG008SVcuration/issues/316	n	y	n	.	n	1	chr7_hap2	61497796	.	.	.	.	.	.	.	.	.
chr7	60669872	SV_194	N	N[chr6:58799219[	BND	TRA:UNBALANCED	.	.	-2550219	4851047	.	.	.	.	.	SV_193	.	simple_3	.	.	4	1	0|1	1|0	.	0|1	0|1:.,chr11*125661474*1:.,2:.:0|1	https://github.com/jzook/HG008SVcuration/issues/316	n	u	n	y	u	0	chr7_hap2	61497796	svim_asm.BND.15	N	N[chr6_hap2:60136737[	SVTYPE=BND	.	.	.	.	.
.	.	SV_341	.	.	INS	.	2043	.	.	.	.	.	.	.	.	.	.	.	.	.	.	.	.	.	.	.	.	https://github.com/jzook/HG008SVcuration/issues/437	.	.	.	y	.	0	chr7_hap1	62243936	svim_asm.INS.22	G	GAGCAGTTTAGAAACACTCTGCTTGTTATGTCTGCAAGTGGATATTTGGACCTCTTTGAGGCCTTCGTTGCAAACGGGGTTTCTTCCTTTCATGCTAGACTAAGAAGAGTTCTCAGTAACTTTTTTGTGTTGTGTGTATTCAACTCACAGAGTTGAACCTTGCTTTAGAGAGAGCAGATTTGAAACACTCTTGCTGTGGCATTTTCAGGTGGAGATTTCAAGCGATTTGAGGACAATTGCAGAAAAGGAAATATCTTCGTATAATAACCAGACAGAATCATTCTCAGAAAGTGCTTTGTGATGTGTGCGTTCAACTCACAGAGTTTAACCTTTCTTTTCATAGAGGAGTTTGGAAACACACTGTTTGTAAAGTCTGCAATTGGATATATGGACCTGTTT…	SVTYPE=INS;END=62243936;SVLEN=2043	INS	62243936	2043	.	.
.	.	SV_342	.	.	DEL	.	-1022	.	.	.	.	.	.	.	.	.	.	.	.	.	.	.	.	.	.	.	.	https://github.com/jzook/HG008SVcuration/issues/438	.	.	.	y	.	0	chr7_hap1	62437413	svim_asm.DEL.36	GCAAACGGGGTTTCTTCCTTTAATGCTAGACTAAGAAGAGTTCTCAGTAACTTTTTTGTGTTGTGTGTATTCAACTCACAGAGTTGAACCTTGCTTTAGAGAGAGCAGATTTGAAACACTCTTGCTGTGGCATTTTCAGGTGGAGATTTCAAGCGATTTGAGGACAATTGCAGAAAAGGAAATATCTTCGTATAATAACCAGACAGAATCATTCTCAGAAAGTGCTTTGTGATGTGTGCGTTCAACTCACAGAGTTTAACCTTTCTTTTCATAGAGGAGTTTGGAAACACACTGTTTGTAAAGTCTGCAATTGGATATATGGACCTGTTTGAGGCCTTCGTTGGAAACGGGATTTCTTCATTGAATGCTAGACGGAAGAATTCTCAGTAAATTCTTTGT…	G	SVTYPE=DEL;END=62438435;SVLEN=-1022	DEL	62438435	-1022	.	.
.	.	SV_343	.	.	DEL	.	-1022	.	.	.	.	.	.	.	.	.	.	.	.	.	.	.	.	.	.	.	.	https://github.com/jzook/HG008SVcuration/issues/439	.	.	.	y	.	0	chr7_hap1	64275886	svim_asm.DEL.37	GAAAAACCAGACAGAATCATTCTCAGAAAATTCTTTGTGATGTGTGCGTTCAACTCACATAGTTTAACCTTTCTTTTCATAGAGCAGTTTGGAAACACTCTGTTTGTAAAGTCTGCAAGTGGATATATGGACCGCATTGAGGCCTTCGTTGGAAACGGGATTTCTTCATTTCATGCTAGACAGAAGAATTCTCAGTAACTTCTTTGTGCTGTGTGTATTCAACTCACAGAGTGGAACGTCCCTTTGCACAGAGCAGATTTGAAACACTCTTTTTGTGGAATTTGCAAGTGGAGATTTCAAGCGATTTGATGCCAACAGTAGAAAAGGAAATATCTTCAAATAAAAACTAGACAGAATCATTCTCAGAAACTACTTTGTGATGTGTGCCTTCAACTCACA…	G	SVTYPE=DEL;END=64276908;SVLEN=-1022	DEL	64276908	-1022	.	.
chr7	68922689	SV_64	A	AATTGTTGATATTTCTGAATG]chr7:68930585]	BND	INV	.	.	.	.	.	.	.	.	.	SV_66	cluster_8	cluster_8	.	.	1	0	1|0	.	.	1|0	0|1:.,chr7*68930585*1:.,1:.:1|0	https://github.com/jzook/HG008SVcuration/issues/205	y	y	n	n	y	1	chr7_hap1	71094082	severus_BND215_1	N	N]chr7_hap1:71101977]	PRECISE;SVTYPE=BND;SVLEN=7895;MATE_ID=severus_BND215_2;STRANDS=++;DETAILED_TYPE=foldback;MAPQ=30.5;CLUSTERID=severus_0	.	.	.	.	.
chr7	68927904	SV_65	G	]chr7:68946929]G	BND	INV	.	.	.	.	.	.	.	.	.	SV_188	cluster_8	cluster_8	.	.	1	0	1|0	.	.	1|0	0|1:.,chr7*68930585*1:.,2:.:1|0	https://github.com/jzook/HG008SVcuration/issues/205	y	y	n	n	y	1	chr7_hap1	71099294	severus_DUP216	N	<DUP>	PRECISE;SVTYPE=DUP;SVLEN=19053;END=71118347;STRANDS=-+;DETAILED_TYPE=tandem_duplication;MAPQ=53.0;CLUSTERID=severus_0	.	.	.	0.0526316	HG8T-elem-long-31x:5/95(0.05)
chr7	68930585	SV_66	A	ACATTCAGAAATATCAACAAT]chr7:68922689]	BND	INV	.	.	.	.	.	.	.	.	.	SV_64	cluster_8	cluster_8	.	.	1	0	1|0	.	.	1|0	0|1:.,chr7*68930585*1:.,1:.:1|0	https://github.com/jzook/HG008SVcuration/issues/205	y	y	n	n	y	1	chr7_hap1	71101977	severus_BND215_2	N	N]chr7_hap1:71094082]	PRECISE;SVTYPE=BND;SVLEN=7895;MATE_ID=severus_BND215_1;STRANDS=++;DETAILED_TYPE=foldback;MAPQ=30.5;CLUSTERID=severus_0	.	.	.	.	.
chr7	68930593	SV_67	A	[chr7:68950313[A	BND	INV	.	.	-1	1	-1	1	.	2	CA	SV_189	cluster_8	cluster_8	.	.	1	0	1|0	.	.	1|0	0|1:.,chr7*68930585*1:.,3:.:1|0	https://github.com/jzook/HG008SVcuration/issues/205	y	y	n	n	y	1	chr7_hap1	71101984	severus_BND217_1	N	[chr7_hap1:71121735[N	PRECISE;SVTYPE=BND;SVLEN=19751;MATE_ID=severus_BND217_2;STRANDS=--;MAPQ=49.5;CLUSTERID=severus_0	.	.	.	0.05	HG8T-elem-long-31x:3/60(0.05)
chr7	68946929	SV_188	C	C[chr7:68927904[	BND	INV	.	.	.	.	.	.	.	.	.	SV_65	cluster_8	cluster_8	.	.	1	0	1|0	.	.	1|0	0|1:.,chr7*68930585*1:.,2:.:1|0	https://github.com/jzook/HG008SVcuration/issues/205	y	y	n	n	y	1	chr7_hap1	71099294	severus_DUP216	N	<DUP>	PRECISE;SVTYPE=DUP;SVLEN=19053;END=71118347;STRANDS=-+;DETAILED_TYPE=tandem_duplication;MAPQ=53.0;CLUSTERID=severus_0	.	.	.	0.0526316	HG8T-elem-long-31x:5/95(0.05)
chr7	68950313	SV_189	G	[chr7:68930593[G	BND	INV	.	.	-1	1	-1	1	.	2	TG	SV_67	cluster_8	cluster_8	.	.	1	0	1|0	.	.	1|0	0|1:.,chr7*68930585*1:.,3:.:1|0	https://github.com/jzook/HG008SVcuration/issues/205	y	y	n	n	y	1	chr7_hap1	71121735	severus_BND217_2	N	[chr7_hap1:71101984[N	PRECISE;SVTYPE=BND;SVLEN=19751;MATE_ID=severus_BND217_1;STRANDS=--;MAPQ=49.5;CLUSTERID=severus_0	.	.	.	0.05	HG8T-elem-long-31x:3/60(0.05)
chr7	154017977	SV_68	TCTGGCAGAGTGCAGGGCCAGATGAAATTCACATGAAGGAGGAACACCTGATCTGTATGGCCCTGTCATTATTATGCATACCCATGGAACCAGCTGGGCACTCAGGGTTATATGTGGTAGCCACAGCAGGGTGATTTGCAACCCCCACTCCTATATCCATCAAGA	T	DEL	DEL	-164	154018141	0	1	.	.	.	1	C	.	.	.	DJ	0,0.9	1	0	0|1	.	.	1|0	0/1:.:.:0.9:1|0	https://github.com/jzook/HG008SVcuration/issues/208	y	y	n	n	n	1	.	.	.	.	.	.	.	.	.	0.156522	HG8T-elem-long-31x:1/17(0.06),HG8T-PB-Hifi-116x:7/55(0.13),HG8T-UCSC-ONT-UL-54x:7/22(0.32),HG8T-NE-ONT-UL-54x:3/21(0.14)
chr8	10000	CNA_13	N	<CNV:HAP1>,<CNV:HAP2>	CNV	DEL	44589090,44589090	44599090	-10000	0	-565345	1359064	-555345,1369064,-555345,1369064	.	.	.	.	simple_4,.	D	0,1	0	1	1|2	.	.	1|2	1/2:.:.:1:1|2	https://github.com/jzook/HG008SVcuration/issues/317	n	y	n	.	n	1	chr8_hap1	0	.	.	.	.	.	.	.	.	.
chr8	3671496	SV_69	CATATATATATATATATGATCATATATATGATCATATATATATATATATGATCATATATATGATCATATATATATATAT	C	DEL	CNV:TR	-78	3671574	0	16	.	.	.	16	ATATATATATATATAT	.	.	.	.	.	0	0	0/1	.	0|1	0|1	0/1:.:.:.:0|1	https://github.com/jzook/HG008SVcuration/issues/209	n	y	n	n	n	1	chr8_hap2	3608830	svim_asm.DEL.34	CATATATATATATATATGATCATATATATGATCATATATATATATATGATCATATATATGATCATATATATATATAT	C	SVTYPE=DEL;END=3608906;SVLEN=-76	DEL	3608906	-76	0.988889	HG8T-elem-long-31x:9/9(1.00),HG8T-PB-Hifi-116x:43/43(1.00),HG8T-UCSC-ONT-UL-54x:17/18(0.94),HG8T-NE-ONT-UL-54x:20/20(1.00)
.	.	SV_299	.	.	DEL	.	-1193	.	.	.	.	.	.	.	.	.	.	.	.	.	.	.	.	.	.	.	.	https://github.com/jzook/HG008SVcuration/issues/390	.	.	.	y	.	0	chr8_hap2	44734126	svim_asm.DEL.36	GGAAAAAGGAAATATCTTCCCATGAATGCGAGATAGAAGTAATCTCAGAAACATGTTTATGCTGTATCTACTCAACTAACTGTGCTGAACATTTCTATTGATAGAGCAGTTTTGAGACACTCTTCTTTTGGAATCTGCAAGTGGATATTTGGATAGATTTGAGGATTTCGTTGGAAACGGGATTATATATCAAAAGTAGACAGCAGCATTCTCAGAAACTTCTTTGTGATGTTTGCATCCAGCTCTCAGAGTTGAACATTCCCTTTCATAGAGTAGGTTTGAAACCCTCTTTTTATAGTGTCTGGAAGCGGGCATTTGGAGCGCTTTCAGGCCTATGCTGAAAAAGGAAATATCTACCTATAGAAACTAGACAGAAGCATTCTGAGAATCACGTTTGTG…	G	SVTYPE=DEL;END=44735319;SVLEN=-1193	DEL	44735319	-1193	.	.
.	.	SV_359	.	.	BND	INV:DUP	.	.	.	.	.	.	.	.	.	SV_360	.	simple_4	.	.	0	0	0/1	.	.	1|0	0|1:.:.:.:1|0	https://github.com/jzook/HG008SVcuration/issues/317	n	u	n	y	u	0	chr8_hap1	45780378	.	N	[chr8_hap1:45786258[N	SVTYPE=BND	.	.	.	.	.
.	.	SV_360	.	.	BND	INV:DUP	.	.	.	.	.	.	.	.	.	SV_359	.	simple_4	.	.	0	0	0/1	.	.	1|0	0|1:.:.:.:1|0	https://github.com/jzook/HG008SVcuration/issues/317	n	u	n	y	u	0	chr8_hap1	45786258	.	N	[chr8_hap1:45780378[N	SVTYPE=BND	.	.	.	.	.
chr8	44599090	SV_225	N	N]chr6:72018340]	BND	TRA:UNBALANCED	.	.	-565345	1359064	.	.	.	.	.	SV_224	.	simple_4	.	.	0	0	0/1	.	.	1|0	0|1:.:.:.:1|0	https://github.com/jzook/HG008SVcuration/issues/317	n	u	n	y	u	0	chr8_hap1	45796461	svim_asm.BND.9	N	N]chr6_hap1:73376035]	SVTYPE=BND	.	.	.	.	.
chr8	67457351	SV_70	AATTCTCATTTTTTTCCTGTCTATTAAGATTCTTTGGTTTTTGGTCAAAGCCCTTTAACTGGATATATGGGGGACTTATTTTTTTGGCTGAAGATCTTGGAGTCTTCAGCTCC	A	DEL	DEL	-112	67457463	0	1	.	.	.	1	A	.	.	.	DJ	0,1	0	1	1|0	1|0	.	1|0	0/1:.:.:1:1|0	https://github.com/jzook/HG008SVcuration/issues/210	n	y	n	n	n	1	chr8_hap1	67762278	svim_asm.DEL.39	AATTCTCATTTTTTTCCTGTCTATTAAGATTCTTTGGTTTTTGGTCAAAGCCCTTTAACTGGATATATGGGGGACTTATTTTTTTGGCTGAAGATCTTGGAGTCTTCAGCTCC	A	SVTYPE=DEL;END=67762390;SVLEN=-112	DEL	67762390	-112	0.447761	HG8T-elem-long-31x:21/51(0.41),HG8T-PB-Hifi-116x:46/105(0.44),HG8T-UCSC-ONT-UL-54x:31/59(0.53),HG8T-NE-ONT-UL-54x:22/53(0.42)
chr8	75063364	SV_71	T	<DEL>	DEL	DEL	-4573	75067937	.	.	.	.	.	.	.	.	.	.	DJ	0,1	0	1	1|0	1|0	.	1|0	0/1:.:.:1:1|0	https://github.com/jzook/HG008SVcuration/issues/211	n	y	n	n	n	1	chr8_hap1	75365723	svim_asm.DEL.40	TTCTCACTCATAGGTGGGAATTGAACAATGAGAACACATGGACACAGGAAGGGGAACATCACACTCTGGGGACTGTTGTGGGGTGGGAGGAGGGGGGAGGGATAGCATTGGGAGATATACCTAAGGCTAGATGACGAGTTAGTGGGTGCAGCGCACCAGCATGGCACATGTATACATATGTAACTAACCTGCACATTGTGCACATGTACCCTAAAACTTAAAGTATAAATAAAAAAAGAAAATAAGACATTATTGCTTGAAATATGATTGTTAACAATTTTTAATAAAGTATTTTATGAAAAATATTTATTAAATAAAAAATATTTTAATAAAAACTTATGGAGATGCTATGGAAGTGATACCGAAATGCAGAAGATTTTTCCAGCATAATTGAAATGT…	T	SVTYPE=DEL;END=75370297;SVLEN=-4574	DEL	75370297	-4574	0.445783	HG8T-elem-long-31x:39/84(0.46),HG8T-PB-Hifi-116x:68/147(0.46),HG8T-UCSC-ONT-UL-54x:15/44(0.34),HG8T-NE-ONT-UL-54x:26/57(0.46)
chr8	77023607	SV_72	T	<DEL>	DEL	DEL	-16819	77040426	.	.	.	.	.	.	.	.	.	.	DJ	0.9,1	1	1	0/1	.	.	0/1	0/1:.:.:1.9:0/1	https://github.com/jzook/HG008SVcuration/issues/212	y	y	n	n	n	1	.	.	.	.	.	.	.	.	.	0.0242131	HG8T-elem-long-31x:3/101(0.03),HG8T-PB-Hifi-116x:4/206(0.02),HG8T-UCSC-ONT-UL-54x:1/52(0.02),HG8T-NE-ONT-UL-54x:2/54(0.04)
chr8	99361754	SV_209	G	<DEL>	DEL	DEL	-124389	99486143	.	.	.	.	.	.	.	.	.	.	DJ	0.9,1	1	1	0/1	.	.	0/1	0/1:.:.:1.9:0/1	https://github.com/jzook/HG008SVcuration/issues/303	y	y	n	n	n	1	.	.	.	.	.	.	.	.	.	0.0238095	HG8T-elem-long-31x:0/165(0.00),HG8T-PB-Hifi-116x:7/253(0.03),HG8T-UCSC-ONT-UL-54x:2/100(0.02),HG8T-NE-ONT-UL-54x:6/112(0.05)
chr8	104941340	SV_73	T	TCATAGTTACTTTTATTTTTTTTTTTTTTTTTTTTTTTTTTTTTATTATACTCTAAGTTTTAGGGTACATGTGCACATTGTGCAGGTTAGTTACATATGTATACATGTGCCATGCTGGTGCGCTGCACCCACTAATGTGTCATCTAGCATTAGGTATATCTCCCAATGCTATCCCTCCCCCCTCCCCCGACCCCACCACAGTCCCCAGAGTGTGATATTCCCCTTCCTGTGTCCATGTGATCTCATTGTTCAATTCCCACCTATGAGTGAGAAAATACACCATGGAATACTATGCAGCCATAAAAAATGATGAGTTCATATCCTTTGTAGGGACATGGATGAAATTGGAAACCATCATTCTCAGTAAACTATCGCAAGAACAAAAAAC	INS	INS:ME	387	.	0	14	.	.	.	14	CATAGTTACTTTTA	.	.	.	.	.	1	1	0/1	.	0|1	0|1	0/1:.:.:.:0|1	https://github.com/jzook/HG008SVcuration/issues/213	n	y	n	n	n	1	chr8_hap2	105841105	svim_asm.INS.32	T	TCATAGTTACTTTTATTTTTTTTTTTTTTTTTTTTTTTTTTTTTATTATACTCTAAGTTTTAGGGTACATGTGCACATTGTGCAGGTTAGTTACATATGTATACATGTGCCATGCTGGTGCGCTGCACCCACTAATGTGTCATCTAGCATTAGGTATATCTCCCAATGCTATCCCTCCCCCCTCCCCCGACCCCACCACAGTCCCCAGAGTGTGATATTCCCCTTCCTGTGTCCATGTGATCTCATTGTTCAATTCCCACCTATGAGTGAGAAAATACACCATGGAATACTATGCAGCCATAAAAAATGATGAGTTCATATCCTTTGTAGGGACATGGATGAAATTGGAAACCATCATTCTCAGTAAACTATCGCAAGAACAAAAAAC	SVTYPE=INS;END=105841105;SVLEN=387	INS	105841105	387	0.548872	HG8T-elem-long-31x:15/23(0.65),HG8T-PB-Hifi-116x:63/128(0.49),HG8T-UCSC-ONT-UL-54x:32/57(0.56),HG8T-NE-ONT-UL-54x:36/58(0.62)
chr8	107947965	SV_74	A	AAATGATCTCCCTTTTTTTTTTTTTTTTTTTTTTTTTTTTTTTTTTTTTTTTTTTTTTTTTTTTTTTTTTTTTTTTTTTTTTTTTTTTTTTTTTATTATACTCTAAGTTTTAGGGTACATGTGCACATTGTGCAGGTTAGTTACATATGTATACATGTGCCATGCTGGTGCACTGCACCCACTAATGTGTCATCTAGCATTAGGTATATCTCCCAATGCTATCCCTCCCCCCTCCCCCGACCCCACCACAGTCCCCAGAGTGTGATATTCCCCTTCCTGTGTCCATGTGATCTCATTGTTCAATTCCCACCTATGAGTGAGAATATGCGGTGTTTGGTTTTTTGTTCTTGCGATAGTTTACAAAGGGCTAATATCCAGAATCTACAATGAACTCAAACA…	INS	INS:ME	564	.	0	16	0	16	.	16	AATGATCTCCCTTTTT	.	.	.	.	.	1	1	0/1	1|0	.	1|0	0/1:.:.:.:1|0	https://github.com/jzook/HG008SVcuration/issues/214	n	y	n	n	n	1	chr8_hap1	109076844	svim_asm.INS.23	A	AAATGATCTCCCTTTTTTTTTTTTTTTTTTTTTTTTTTTTTTTTTTTTTTTTTTTTTTTTTTTTATTATACTCTAAGTTTTAGGGTACATGTGCACATTGTGCAGGTTAGTTACATATGTATACATGTGCCATGCTGGTGCACTGCACCCACTAATGTGTCATCTAGCATTAGGTATATCTCCCAATGCTATCCCTCCCCCCTCCCCCGACCCCACCACAGTCCCCAGAGTGTGATATTCCCCTTCCTGTGTCCATGTGATCTCATTGTTCAATTCCCACCTATGAGTGAGAATATGCGGTGTTTGGTTTTTTGTTCTTGCGATAGTTTACAAAGGGCTAATATCCAGAATCTACAATGAACTCAAACAAATTTACAAGAAAAAAACAAACAACCCCAT…	SVTYPE=INS;END=109076844;SVLEN=534	INS	109076844	534	0.501901	HG8T-elem-long-31x:32/47(0.68),HG8T-PB-Hifi-116x:55/108(0.51),HG8T-UCSC-ONT-UL-54x:22/49(0.45),HG8T-NE-ONT-UL-54x:23/59(0.39)
chr9	10000	CNA_14	N	<CNV:HAP1>,<CNV:HAP2>	CNV	DEL	138384717,138384717	138394717	-10000	0	0	0	0,10000,0,10000	.	.	.	.	.	D	0,1	0	1	1|2	.	.	1|2	1/2:.:.:1:1|2	.	n	y	n	.	n	1	chr9_hap1	0	.	.	.	.	.	.	.	.	.
chr9	21952492	SV_75	T	<DEL>	DEL	DEL	-19851	21972343	0	5	0	5	.	5	AGGGA	.	.	.	DJ	0,0	0	0	0|1	.	0|1	0|1	0/1:.:.:0:0|1	https://github.com/jzook/HG008SVcuration/issues/215	n	y	n	n	n	1	chr9_hap2	21970953	svim_asm.DEL.37	TAGGGACACAGATCCAAACTATATCAAGGATAGAGTGTAGAATATGACAAAATAATCTAACTGTATTACAAATGTGTGAAACAACCTCACTGCAGGTGGTGGTAAAAGAAGTGCAGACCTAAGTAACTTTTGGAAATTAGTGGAGTCTGTAATACTAAATGAAAAACTGTTTATAAACGCCACACTCTTGTTTTTCACAGGGATATGGGTTAACAATTCTAATACTTCTATACGTGTGTATTGGAATTGAGCAGTTAAGTAAATTATGGTAAATTGTGGGTAGTGAGGCTGGTTTCTCTCTGCTGGAGTGAGAGTTTATGCCTAATCAAAGGGAGGGAGCTAAAATAATCTCTGTGGTAATGGATTACAGTTGGATATATTAATATTAAATCATATTTG…	T	SVTYPE=DEL;END=21990801;SVLEN=-19848	DEL	21990801	-19848	0.972376	HG8T-elem-long-31x:46/46(1.00),HG8T-PB-Hifi-116x:65/65(1.00),HG8T-UCSC-ONT-UL-54x:34/37(0.92),HG8T-NE-ONT-UL-54x:31/33(0.94)
chr9	22631432	SV_76	C	<DUP:TANDEM>	DUP	DUP:TANDEM	308438	22939870	0	2	0	2	.	2	CA	.	.	.	DJ	0,2	0	2	0|1	.	0|1	0|1	0/1:.:.:2:0|1	https://github.com/jzook/HG008SVcuration/issues/216	n	y	n	n	n	1	chr9_hap2	22650012	svim_asm.DUP_TANDEM.13	N	<DUP:TANDEM>	SVTYPE=DUP:TANDEM;END=22958132;SVLEN=308121	DUP:TANDEM	22958132	308121	0.550296	HG8T-elem-long-31x:37/48(0.77),HG8T-PB-Hifi-116x:31/72(0.43),HG8T-UCSC-ONT-UL-54x:9/22(0.41),HG8T-NE-ONT-UL-54x:16/27(0.59)
.	.	SV_300	.	.	DEL	.	-2552	.	.	.	.	.	.	.	.	.	.	.	.	.	.	.	.	.	.	.	.	https://github.com/jzook/HG008SVcuration/issues/395	.	.	.	y	.	0	chr9_hap2	45379173	svim_asm.DEL.39	AAGTCACAGGACTGAACATTCCCTTTCATAGAGCAGGTTTGAAACACTCTTTCTGTAGTATCTGCAAGCTGACGTTTCAAGCGCTTTCAGGCCTATGGTGAGAAAGGAAATATCTTCAAGTAAAAACTAGACAGAAGCATTCTCAGAAACTTATTTGCCATGTGTGTTCTCAACTAACAGAGTTGAACCTTTGTTTTGATACGGCATTTTGGAAACACTCTTTTTGTAGAATCTGCAGGTGGATATTCGGATAGCTTTGAAGGTTTCGTTGGAAACGGGAATATCTTCATATAAAATCTAGACGGAAGCATTCTCAGAAACTGCTTTGTGATGTTTTCATTCAAGTCACAGAGTAGAATCTTCCCTGTTATATACCAGGTTTCAGACACTCTTTCTGCA…	A	SVTYPE=DEL;END=45381725;SVLEN=-2552	DEL	45381725	-2552	.	.
.	.	SV_301	.	.	INS	.	2552	.	.	.	.	.	.	.	.	.	.	.	.	.	.	.	.	.	.	.	.	https://github.com/jzook/HG008SVcuration/issues/394	.	.	.	y	.	0	chr9_hap2	45574991	svim_asm.INS.33	C	CTTCAAGTCACAGGACTGAACATTCCCTTTCATAGAGCAGGTTTGAAACACTCTTTCTGTAGTATCTGCAAGCTGACGTTTCAAGCGCTTTCAGGCCTATGGTGAGAAAGGAAATATCTTCAAGTAAAAACTAGACAGAAGCATTCTCAGAAACTTATTTGCCATGTGTGTTCTCAACTAACAGAGTTGAACCTTTGTTTTGATACGGCATTTTGGAAACACTCTTTTTGTAGAATCTGCAGGTGGATATTCGGATAGCTTTGAAGGTTTCGTTGGAAACGGGAATATCTTCATATAAAATCTAGACGGAAGCATTCTCAGAAACTGCTTTGTGATGTTTTCATTCAAGTCACAGAGTAGAATGTTCCCTGTTATATACCAGGTTTGAGACACTCTTTC…	SVTYPE=INS;END=45574991;SVLEN=2552	INS	45574991	2552	.	.
.	.	SV_302	.	.	INS	.	9650	.	.	.	.	.	.	.	.	.	.	.	.	.	.	.	.	.	.	.	.	https://github.com/jzook/HG008SVcuration/issues/393	.	.	.	y	.	0	chr9_hap2	50659291	svim_asm.INS.34	C	CAATGGAATGGAATGGAATGGAATGGAATGGAATGGAATGGAGTGGAATGGAATGGAATTAACACGAATAGAATGGAATGGAATGGAATGGAAAGGAATGGAAGGGAATGGAATGGAATGTAATCAACCCGAGTGCAGGGGAATGGAATGGAATTGAATGCAATGGAATGGAATCATCCGGAATGGAATGGAATGGAATGGAATTTAATGGAATGGAATCAACTCGATTTCAATGGAATGGAATGGAATAGAATGGAATGGAATTAACACGAATAGAATGGAATGGAATGGAATGGAATGGAACGGAAAGGAATGGAATGGAATGGAATGGAATGGAATCAACCCAAGTGCAGGGGAATGGAATGGAATGGAATTCAATGGAATGGAATCATGCGGAAT…	SVTYPE=INS;END=50659291;SVLEN=9650	INS	50659291	9650	.	.
.	.	SV_303	.	.	DEL	.	-2250	.	.	.	.	.	.	.	.	.	.	.	.	.	.	.	.	.	.	.	.	https://github.com/jzook/HG008SVcuration/issues/392	.	.	.	y	.	0	chr9_hap2	51770864	svim_asm.DEL.40	ATGGAATGGAATGGAATGGAATGGAATGGAATGCAATGGAATGGATTCAACCCGAATGGAATGGAAAGGAAGGGAATCAACCCAAGTGGAATGGCATGGAATGGAATGGATTGGAATGGAATGGAATGGAATGGTACCGAATGGAATGGAATGGAATGGTACCGAATAGAATGGAATGGAACGAAATGGAATGGAATGGAATGGAATGGAATGGAATGAACCCGTGTGCAATGGATTGGAATGGAATGGAATGGAATGGAATGGAATGGAATGGGTTCGACTCGAATGGAACGGAATGGAATGAAATCAACCCGAGTGGAATGGCATGGAATGGAATGGAATGGAATGGAATGGAAACAACACGAGTGCAATGTAATGGAATCGAAAGGAATGGAATGC…	A	SVTYPE=DEL;END=51773114;SVLEN=-2250	DEL	51773114	-2250	.	.
.	.	SV_304	.	.	DEL	.	-4191	.	.	.	.	.	.	.	.	.	.	.	.	.	.	.	.	.	.	.	.	https://github.com/jzook/HG008SVcuration/issues/391	.	.	.	y	.	0	chr9_hap2	56524202	svim_asm.DEL.41	GCATTCCATTGCATTCCATTCCATTCCATTCCCCTGCACTCGGGTTGATTCCATTCCATTCCATTACATTACATTCCCTTCCATTCCATTCCATTCCATTCGGATTGATTCTATTCAATTCCCTTACACTCCATTACATTCCATTCCATTCGGGTAGTTTCCATTCCTTTCCATTCCATTCCTCTCTATTCCATTGCACTCGGGTTGATTCCATTCCATTCCATTCCATTCCATTCCATTCCATTCCATTCCATTCCATTCCATTGTACTCGGGGTGATTCCATTCCATTGCATTCCATTCCATTCCATTCAATTCCATTCCATTCCGGATGATTGCATTCCATTGCATTCCGTTCCATTACATTCCCCTGCACTCGGGTTGATTCCATTGCATTCCAT…	G	SVTYPE=DEL;END=56528393;SVLEN=-4191	DEL	56528393	-4191	.	.
chr9	73758583	SV_77	AGAAAAAAAAAAGAGTTAAAGATGTTTTATGTTTTTTTTTTTTTTGCATTAAGTGGTCAGATGAAGGCAGC	ACTATTGGTTCATTTATGGGCTAT	DEL	DEL	-47	73758653	.	.	.	.	.	.	.	.	.	.	DJ	0,0	0	0	0|1	.	0|1	0|1	0/1:.:.:0:0|1	https://github.com/jzook/HG008SVcuration/issues/217	n	y	y	n	n	0	chr9_hap2	71522065	.	AGAAAAAAAAAAGAGTTAAAGATGTTTTATGTTTTTTTTTTTTTTGCATTAAGTGGTCAGATGAAGGCAGC	ACTATTGGTTCATTTATGGGCTAT	.	.	.	.	0.992481	HG8T-elem-long-31x:14/14(1.00),HG8T-PB-Hifi-116x:81/81(1.00),HG8T-UCSC-ONT-UL-54x:19/20(0.95),HG8T-NE-ONT-UL-54x:18/18(1.00)
chr10	10000	CNA_15	N	<CNV:HAP1>,<CNV:HAP2>	CNV	DEL	133787422,133787422	133797422	-10000	0	0	0	0,10000,0,10000	.	.	.	.	.	D	0.73,0.51	1	1	1|2	.	.	1|2	1/2:.:.:1.24:1|2	.	y	y	n	.	n	1	.	.	.	.	.	.	.	.	.	.	.
chr10	5551881	SV_78	T	<DUP:TANDEM>	DUP	DUP:TANDEM	256564	5808445	0	1	0	1	.	1	G	.	.	.	DJ	1,2	1	2	0|1	.	0|1	0|1	0/1:.:.:3:0|1	https://github.com/jzook/HG008SVcuration/issues/218	n	y	n	n	n	1	chr10_hap2	5567148	svim_asm.DUP_TANDEM.14	N	<DUP:TANDEM>	SVTYPE=DUP:TANDEM;END=5823506;SVLEN=256359	DUP:TANDEM	5823506	256359	0.477612	HG8T-elem-long-31x:48/62(0.77),HG8T-PB-Hifi-116x:27/68(0.40),HG8T-UCSC-ONT-UL-54x:8/31(0.26),HG8T-NE-ONT-UL-54x:13/40(0.33)
chr10	20233384	SV_79	G	<DEL>	DEL	DEL	-5159	20238543	0	3	0	3	.	3	GGC	.	.	.	DJ	0,1	1	0	0|1	.	0|1	0|1	0/1:.:.:1:0|1	https://github.com/jzook/HG008SVcuration/issues/219	n	y	n	n	n	1	chr10_hap2	20258275	svim_asm.DEL.46	GGGCATGGGGGTGCACAACTTCCCATGTAGTTGATAATAATGATAAAATTATCTAGCAATTATTGGGCTATTAACAATATACCAGGCAGTCTTCTGAGGGCTTTGCATGTTTAACTCATTTAATCCTCACAGCACCCTAAGAAGAAAGTACTATTTGTAATCCCATTTTACACTTGAAGTCTCAGAAGCTCAGGGATTTAAGTAATTTGTTCATAGTCACATGGTTTCTAAGGAATGTAGCTGGTCTATAGCACCAAGGGCTCTGATTTCCAGGCATGCTGTGTGCTCTTTATCACCCTGCTGTCCTGCCAGGAGGGTTGCTTCTAATATGGTCCAGTAGAGTATATAGTCACTTGTTTGCTCTTCTCCTATTAAAGCCATCCAGTGTCTCAAAAAAAA…	G	SVTYPE=DEL;END=20263435;SVLEN=-5160	DEL	20263435	-5160	0.599057	HG8T-elem-long-31x:27/49(0.55),HG8T-PB-Hifi-116x:50/84(0.60),HG8T-UCSC-ONT-UL-54x:19/34(0.56),HG8T-NE-ONT-UL-54x:31/45(0.69)
chr10	25515229	SV_80	C	CAAAAGCCTTGTCATCTAGCATTAGGTATATCTCCCAATGCTATGATGACACATTAGTGGGTGCAGCGCACCAGCATGGCACATGTATACATATGTAACTAACCTGCACAATGTGCACATGTACCCTAAAACTTAGAGTATAATAAAAAAAAAAAAAAAAAAAAAAAAAAAAAAAAAAAAACAAAAATAAGAGAACAGGCCAGGCATGATGGCTGATGCCTATAGTCTCAGTGCTTTGGGAGGCTGAGATGAGAGGATTGCTTGAAGCCAGAAGTTCGAGACCAGCCTGAACAATACCGTGAGACCCTATCTCTACAAACAATAAAAATTATCTGGGTGTGGTGGCATATATTTGTAGTACTAGATACTTGAGAGACTGAAGAAGGAGGACCCCTTGAG…	INS	INS:ME	586	25515229	0	12	0	12	.	12	AAAAGCCTTGTC	.	.	.	.	.	1	1	0/1	1|0	.	1|0	0/1:.:.:.:1|0	https://github.com/jzook/HG008SVcuration/issues/220	n	y	n	n	n	1	chr10_hap1	25550737	svim_asm.INS.25	C	CAAAAGCCTTGTCATCTAGCATTAGGTATATCTCCCAATGCTATGATGACACATTAGTGGGTGCAGCGCACCAGCATGGCACATGTATACATATGTAACTAACCTGCACAATGTGCACATGTACCCTAAAACTTAGAGTATAATAAAAAAAAAAAAAAAAAAAAAAAAAAAAAAAAAAAACAAAAATAAGAGAACAGGCCAGGCATGATGGCTGATGCCTATAGTCTCAGTGCTTTGGGAGGCTGAGATGAGAGGATTGCTTGAAGCCAGAAGTTCGAGACCAGCCTGAACAATACCGTGAGACCCTATCTCTACAAACAATAAAAATTATCTGGGTGTGGTGGCATATATTTGTAGTACTAGATACTTGAGAGACTGAAGAAGGAGGACCCCTTGAGC…	SVTYPE=INS;END=25550737;SVLEN=566	INS	25550737	566	0.397351	HG8T-elem-long-31x:8/13(0.62),HG8T-PB-Hifi-116x:22/74(0.30),HG8T-UCSC-ONT-UL-54x:10/27(0.37),HG8T-NE-ONT-UL-54x:20/37(0.54)
chr10	34919811	SV_81	T	<DUP:TANDEM>	DUP	DUP:TANDEM	183925	35103736	0	7	0	7	.	7	GGCATGG	.	.	.	DJ	1,2	1	2	0|1	.	0|1	0|1	0/1:.:.:3:0|1	https://github.com/jzook/HG008SVcuration/issues/221	n	y	n	n	n	1	chr10_hap2	34945628	svim_asm.DUP_TANDEM.15	N	<DUP:TANDEM>	SVTYPE=DUP:TANDEM;END=35129577;SVLEN=183950	DUP:TANDEM	35129577	183950	0.411429	HG8T-elem-long-31x:35/45(0.78),HG8T-PB-Hifi-116x:15/61(0.25),HG8T-UCSC-ONT-UL-54x:14/33(0.42),HG8T-NE-ONT-UL-54x:8/36(0.22)
.	.	SV_305	.	.	DEL	.	-2376	.	.	.	.	.	.	.	.	.	.	.	.	.	.	.	.	.	.	.	.	https://github.com/jzook/HG008SVcuration/issues/397	.	.	.	y	.	0	chr10_hap2	40278041	svim_asm.DEL.47	ATCCTTTAGACAGAGCAGTTTTGAAAAATTCTTTCTGTGTAATTTGCAAGTGGAGATTTCAAGCGATTTGAGGCTAATCTTTGAAATGGAAATATCTTCGTGTAAAAACTACACAGAATCATTCTCAGAAACTGCTTTGTCATCTGTGCGTTCAGTTCACAGAGTTTCACCTTTCTCTTCATAGAGCAGTTTGGAAAGACTCTGTCTGTAAAGTCTGCAAGTGATTAGTTAGACCCCTTTGAGGCCTTCGTTGGAAGCGGGATTTCTCATTTACTGCTAGACAGAAGAATTCTCAGTAAATCCTTTGTGTTGTGTGTATTCAACTCACAGAGTGGAACCTTCCTTTATTCAGAGCAGTTTTGAAACACTCTTTTTGTGGAATTTGCAAGTGGAGATTTC…	A	SVTYPE=DEL;END=40280417;SVLEN=-2376	DEL	40280417	-2376	.	.
.	.	SV_346	.	.	INS	.	2716	.	.	.	.	.	.	.	.	.	.	.	.	.	.	.	.	.	.	.	.	https://github.com/jzook/HG008SVcuration/issues/442	.	.	.	y	.	0	chr10_hap1	40306031	svim_asm.INS.26	T	TTGCTAGACAGAAGAATTCTCAGTAAATCCTTTGTGTTGTGTGTATTCAACTCACAGAGTGGAACCTTCCTTTGTTCAGAGCAGTTTTGAAACACTCTTTTTGTGGAATTTGCAAGTGGAGATTTCAAGCGAATTCACGCCAATCTTAGACATGGAAATATCTTCGTATTAAAAGTACACAGAGTCATTCGCAGAAACTAGTTTGTGATGTGTGCCTTCAACTCACAGAGTTTAACCTTTCTTTTCATAGAGCAGTTTGGAAACACTCTATTTGTAAAGTCTGCAAGTGGATATCTGGACCTCTTTGAGGCCTTCGTTGGAAACGGGATTTCTTCATATAACGCTAGACAGAAGAATTCTCAGTAACTTCCTTGTGTTGTGTGTATCCAACTCACAGAG…	SVTYPE=INS;END=40306031;SVLEN=2716	INS	40306031	2716	.	.
.	.	SV_306	.	.	INS	.	32230	.	.	.	.	.	.	.	.	.	.	.	.	.	.	.	.	.	.	.	.	https://github.com/jzook/HG008SVcuration/issues/396	.	.	.	y	.	0	chr10_hap2	42544369	svim_asm.INS.41	G	gt30kb	SVTYPE=INS;END=42544369;SVLEN=32230	INS	42544369	32230	.	.
chr10	60797723	SV_82	G	<DUP:TANDEM>	DUP	DUP:TANDEM	106610	60904333	0	3	0	3	.	3	ATA	.	.	.	DJ	1,2	2	1	1|0	1|0	.	1|0	0/1:.:.:3:1|0	https://github.com/jzook/HG008SVcuration/issues/222	n	y	n	n	n	1	chr10_hap1	61419675	svim_asm.DUP_TANDEM.7	N	<DUP:TANDEM>	SVTYPE=DUP:TANDEM;END=61526275;SVLEN=106601	DUP:TANDEM	61526275	106601	0.361111	HG8T-elem-long-31x:19/33(0.58),HG8T-PB-Hifi-116x:17/62(0.27),HG8T-UCSC-ONT-UL-54x:8/25(0.32),HG8T-NE-ONT-UL-54x:8/24(0.33)
chr10	67470511	SV_83	A	<DUP:TANDEM>	DUP	DUP:TANDEM	740988	68211499	0	2	0	2	.	2	GT	.	.	.	DJ	1,2	1	2	0|1	.	0|1	0|1	0/1:.:.:3:0|1	https://github.com/jzook/HG008SVcuration/issues/223	n	y	n	n	n	1	chr10_hap2	68909961	svim_asm.DUP_TANDEM.16	N	<DUP:TANDEM>	SVTYPE=DUP:TANDEM;END=69651297;SVLEN=741337	DUP:TANDEM	69651297	741337	0.410596	HG8T-elem-long-31x:31/43(0.72),HG8T-PB-Hifi-116x:15/62(0.24),HG8T-UCSC-ONT-UL-54x:6/21(0.29),HG8T-NE-ONT-UL-54x:10/25(0.40)
chr10	93279155	SV_84	G	<DUP:TANDEM>	DUP	DUP:TANDEM	1443432	94722587	.	.	.	.	.	.	.	.	.	.	DJ	1,2	2	1	1|0	1|0	.	1|0	0/1:.:.:3:1|0	https://github.com/jzook/HG008SVcuration/issues/224	n	y	n	n	n	1	chr10_hap1	93900911	svim_asm.DUP_TANDEM.8	N	<DUP:TANDEM>	SVTYPE=DUP:TANDEM;END=95343551;SVLEN=1442641	DUP:TANDEM	95343551	1442641	0.326923	HG8T-elem-long-31x:27/41(0.66),HG8T-PB-Hifi-116x:18/74(0.24),HG8T-UCSC-ONT-UL-54x:2/19(0.11),HG8T-NE-ONT-UL-54x:4/22(0.18)
chr10	122835344	SV_85	T	<DEL>	DEL	DEL	-1798	122837142	0	1	0	1	.	1	T	.	.	.	DJ	0,1	1	0	0|1	.	0|1	0|1	0/1:.:.:1:0|1	https://github.com/jzook/HG008SVcuration/issues/225	n	y	n	n	n	1	chr10_hap2	124251250	svim_asm.DEL.49	TTACAGTAAAATCCATTTTGATTGCAAATTTCCAGTCTTAAAAAGACATTACACCTTACTATATATTGCTTTCCTTAAAGAGCTTTAAGTTAGTGTGGCTAACTGGGCAGTTTCCAAAATATATGTAGACCAAGGGTCTGCAAGAGGAAGGCCCTTAGCTGCCTTCCCTGGGGGTTCACAGTGTAATAAAGACTGTGCGTTCATTTTTGGCAAGATACGATGATTTACTTCTGTCTTTATCAATTCCTCTGGATTAACCCCCATTCTTTTCAATTAGGTTACTGTTTAATGTCTGAGTGAAAACTTTATAGTATGTATCCTAAAGAGACCAAAGGTTGAAAATGTTTGAAATCTTGAATGGGACTTCTAGAAAATGGAGAACAAATCACAAACTTCCAG…	T	SVTYPE=DEL;END=124253047;SVLEN=-1797	DEL	124253047	-1797	0.473684	HG8T-elem-long-31x:32/87(0.37),HG8T-PB-Hifi-116x:41/72(0.57),HG8T-UCSC-ONT-UL-54x:12/24(0.50),HG8T-NE-ONT-UL-54x:14/26(0.54)
chr10	123543388	SV_86	AAGTGTTCAAATATTTTTAAAATGTTATGAAAACTGTGAACCCACAAATACAAGAAGCTCGATGAATCACAAGCAGAAGAAACATAAAGAAAATAAGACTTCATCATACCATATTCAAATTGCTTAAAATCAACAAAAAAGAGAAAACCCTCAAAGCAGCAGGGAAAAAAGACACAGTGTGTCCAAAAGGATCTTTCATTTGGCCTTTATGCTATT	A	DEL	DEL	-215	123543603	0	1	.	.	.	1	A	.	.	.	DJ	0,1	1	0	0|1	.	0|1	0|1	0/1:.:.:1:0|1	https://github.com/jzook/HG008SVcuration/issues/226	n	y	n	n	n	1	chr10_hap2	124964070	svim_asm.DEL.50	AAGTGTTCAAATATTTTTAAAATGTTATGAAAACTGTGAACCCACAAATACAAGAAGCTCGATGAATCACAAGCAGAAGAAACATAAAGAAAATAAGACTTCATCATACCATATTCAAATTGCTTAAAATCAACAAAAAAGAGAAAACCCTCAAAGCAGCAGGGAAAAAAGACACAGTGTGTCCAAAAGGATCTTTCATTTGGCCTTTATGCTATT	A	SVTYPE=DEL;END=124964285;SVLEN=-215	DEL	124964285	-215	0.596154	HG8T-elem-long-31x:9/22(0.41),HG8T-PB-Hifi-116x:47/74(0.64),HG8T-UCSC-ONT-UL-54x:19/28(0.68),HG8T-NE-ONT-UL-54x:18/32(0.56)
chr10	132826517	SV_236	A	<DEL>	DEL	CNV:TR	-76	132826593	-174	144	-174	144	.	.	.	.	.	.	.	.	0	1	0/1	1|0	.	1|0	0/1:.:.:.:1|0	https://github.com/jzook/HG008SVcuration/issues/320	n	y	n	n	n	1	chr10_hap1	133555326	svim_asm.DEL.43	ACCGGAGCCACGGAGACCAGCCACGGAGCCAGGCAGGAGCCGGAGCCACAGAGACCAGCCACGGAGCCAGGGAGGAG	A	SVTYPE=DEL;END=133555402;SVLEN=-76	DEL	133555402	-76	0.0882353	HG8T-elem-long-31x:0/9(0.00),HG8T-PB-Hifi-116x:1/41(0.02),HG8T-UCSC-ONT-UL-54x:2/7(0.29),HG8T-NE-ONT-UL-54x:3/11(0.27)
chr10	132505618	SV_227	C	<DEL>	DEL	CNV:TR	-132	132505750	-359	956	-359	956	.	.	.	.	.	.	.	.	1	0	0|1	.	0|1	0|1	0/1:.:.:.:0|1	https://github.com/jzook/HG008SVcuration/issues/321	n	y	n	n	n	1	chr10_hap2	133968745	svim_asm.DEL.51	ACCAGTGATAGGAGTGGTCACTCTGGGATCAGCGCCAGTGATAGGGACGGTCACTCTGGGATCAGCGCCAGTGATAGGAGTGGTCACTCTGGGATCGGCGCCAGTGATAGGGACGGTCACTCTGGGATCGGCG	A	SVTYPE=DEL;END=133968877;SVLEN=-132	DEL	133968877	-132	0.376471	HG8T-elem-long-31x:0/16(0.00),HG8T-PB-Hifi-116x:20/37(0.54),HG8T-UCSC-ONT-UL-54x:5/14(0.36),HG8T-NE-ONT-UL-54x:7/18(0.39)
chr11	33692823	SV_87	C	<DUP:TANDEM>	DUP	DUP:TANDEM	1490866	35183689	.	.	.	.	.	.	.	.	.	.	DJ	1,2	2	1	1|0	1|0	.	1|0	0/1:.:.:3:1|0	https://github.com/jzook/HG008SVcuration/issues/227	n	y	n	n	n	1	chr11_hap1	33792347	svim_asm.DUP_TANDEM.9	N	<DUP:TANDEM>	SVTYPE=DUP:TANDEM;END=35283704;SVLEN=1491358	DUP:TANDEM	35283704	1491358	0.409722	HG8T-elem-long-31x:46/63(0.73),HG8T-PB-Hifi-116x:30/123(0.24),HG8T-UCSC-ONT-UL-54x:20/51(0.39),HG8T-NE-ONT-UL-54x:22/51(0.43)
chr11	39653691	SV_244	A	<DEL>	DEL	CNV:TR	-56	39653747	-99	0	-99	0	.	.	.	.	.	.	.	.	0	1	0/1	1|0	.	1|0	0/1:.:.:.:1|0	https://github.com/jzook/HG008SVcuration/issues/355	n	y	n	n	n	1	chr11_hap1	39763133	svim_asm.DEL.44	CATATATATACATATATATATACGTATATATATATATACATATATATATACGTGTAT	C	SVTYPE=DEL;END=39763189;SVLEN=-56	DEL	39763189	-56	0.42654	HG8T-elem-long-31x:6/27(0.22),HG8T-PB-Hifi-116x:34/91(0.37),HG8T-UCSC-ONT-UL-54x:29/47(0.62),HG8T-NE-ONT-UL-54x:21/46(0.46)
chr11	42923973	SV_88	C	CATTCTTTTTTTTTTTTTTTTTTTTTTTTTTTTTTTTTTTTTTTTTTTTTTTTTCCTGGATTCAGTCATTTATTCATAAAGGTTAAGATTTGTATTTGCAATTATCAAATGTAGTTAAAAATAGAGCAACAAGCATTTAAAAATAACTTTTAAAAGCAACATAGTAAGTGGTTACATTTTGATGATCACAAATATATGCCTACATGACAATGAGAAGCCAACCACCTAATGTTGGCCAAATAAGTCCTTCTGGCCTGGCACAGCAGTTCCTGTTATCACATTGAACAGGGATTCAAAAACAGTGCTTCCCAAACAACTTGGAAGTGAGTCGAATGAGCCTAGAAAGCCATGTTAGGTGATTCAAATAGAAGTCAAGAAAAAATACATGTAAAGTGTTTG…	INS	INS:ME	1333	42923973	0	6	0	6	.	6	ATTCTT	.	.	.	.	.	1	1	0/1	1|0	.	1|0	0/1:.:.:.:1|0	https://github.com/jzook/HG008SVcuration/issues/228	n	y	n	n	n	1	chr11_hap1	43032595	svim_asm.INS.27	C	CATTCTTTTTTTTTTTTTTTTTTTTTTTTTTTTTTTTTTTTTTTTTTTTTTTTTTCCTGGATTCAGTCATTTATTCATAAAGGTTAAGATTTGTATTTGCAATTATCAAATGTAGTTAAAAATAGAGCAACAAGCATTTAAAAATAACTTTTAAAAGCAACATAGTAAGTGGTTACATTTTGATGATCACAAATATATGCCTACATGACAATGAGAAGCCAACCACCTAATGTTGGCCAAATAAGTCCTTCTGGCCTGGCACAGCAGTTCCTGTTATCACATTGAACAGGGATTCAAAAACAGTGCTTCCCAAACAACTTGGAAGTGAGTCGAATGAGCCTAGAAAGCCATGTTAGGTGATTCAAATAGAAGTCAAGAAAAAATACATGTAAAGTGTTT…	SVTYPE=INS;END=43032595;SVLEN=1334	INS	43032595	1334	0.512111	HG8T-elem-long-31x:59/93(0.63),HG8T-PB-Hifi-116x:51/117(0.44),HG8T-UCSC-ONT-UL-54x:19/40(0.47),HG8T-NE-ONT-UL-54x:19/39(0.49)
.	.	SV_307	.	.	DEL	.	-2549	.	.	.	.	.	.	.	.	.	.	.	.	.	.	.	.	.	.	.	.	https://github.com/jzook/HG008SVcuration/issues/400	.	.	.	y	.	0	chr11_hap2	52561723	svim_asm.DEL.53	GGGACCACTTTGTGGCCTTCCTTCGAAACGGGTATATCTTCACATCAAACCTAGACAGAAGCATTCTCAGAATGTTTCCTGTGATGACTGCATTCAACTCACAGAGGTGAACAATCCTGCTGATGGAGCAGTGTTGAAACTCTCTTTCTTTGGATTCTCCAAGTGGATATTTGGACCTCTGTGAAGATTTCGTTGGAAACGGGTTCATCTTCACAGAAAAACTAAACAGGAGCATTCTCAGAAACTGCTTTGTGATGTTTGTGTTCCACTTCAAGAATTGAACTTTCCTCTTGACAGAGCAGCTCTGAAACCCTCTTTTTCTAGAATCCGCAAGTGGACATTTGGAGGGCTTTGAGGCCTGTGGTGGAAAAGGAAAATCTTCACATAAAAACTAGATGG…	G	SVTYPE=DEL;END=52564272;SVLEN=-2549	DEL	52564272	-2549	.	.
.	.	SV_308	.	.	DEL	.	-850	.	.	.	.	.	.	.	.	.	.	.	.	.	.	.	.	.	.	.	.	https://github.com/jzook/HG008SVcuration/issues/399	.	.	.	y	.	0	chr11_hap2	53000510	svim_asm.DEL.54	GGATGTTTGCATTCAACTCACAGAGTTGAACCTTGCTTTCATAGTTCAGCTTTCAAACACTCTTTTTGTAGAATCTGCAAGTGGATATTGGGACCACTTTGTGGCCTTCCTTCGAAACGGGTATATCTTCATATCAAACCTAGACAGAAGCATTCTCAGAATGTTTCCTGTGATGACTGCATTCAACTCACAGAGGTGAACAATCCTGCTGATGGAGCAGTGTTGAAACTCTCTTTCTTTGGATTCTCCAAGTGGATATTTGGACCTCTGTGAAGATTTCGTTGGAAACGGGTTCATCTTCACAGAAAAACTAAACAGGAGCATTCTCAGAAACTGCTTTGTGATGTTTGTGTTCCACTTCAAGAATTGAACTTTCCTCTTGACAGAGCAGCTCTGAAA…	G	SVTYPE=DEL;END=53001360;SVLEN=-850	DEL	53001360	-850	.	.
.	.	SV_309	.	.	INS	.	1700	.	.	.	.	.	.	.	.	.	.	.	.	.	.	.	.	.	.	.	.	https://github.com/jzook/HG008SVcuration/issues/398	.	.	.	y	.	0	chr11_hap2	54083041	svim_asm.INS.42	A	AAACTACACGGAAGCATTCTGAGAAACTTCTTTGTGATGTTTGCATTCAACTCACAGAGTTGAACCTTGCTTTCATAGTTCAGCTTTCAAACACTCTTTTTGTAGAATCTGCAAGTGGATATTTGGACCACTTTGTGGCCTTCCTTCGAAACGGGTATATCTTCACATCAAACCTAGACAGAAGCATTCTCGGAATGTTTCCTGTGATGACTGCATTCAACTCACAGAGGTGAACAATCCTGCTGATGGAGCAGTTTTGAAACTCTCTTTCTTTGGATTCTGCAAGTGGATATGTGGACCTCTGTGAAGATTTCGTTGGAAACGGGTTCATCTTCACAGAAAAACTAAACAGGAGCATTCTCAGAAACTGCTTTGTGATGTTTGTGTTCCACTTCAAGA…	SVTYPE=INS;END=54083041;SVLEN=1700	INS	54083041	1700	.	.
chr11	58991970	SV_89	G	<DEL>	DEL	DEL	-64429	59056399	0	1	0	1	.	1	C	.	.	.	DJ	0,1	1	0	0|1	.	0|1	0|1	0/1:.:.:1:0|1	https://github.com/jzook/HG008SVcuration/issues/229	n	y	n	n	n	1	chr11_hap2	58766805	svim_asm.DEL.55	gt30kb	G	SVTYPE=DEL;END=58831227;SVLEN=-64422	DEL	58831227	-64422	0.336815	HG8T-elem-long-31x:37/110(0.34),HG8T-PB-Hifi-116x:41/158(0.26),HG8T-UCSC-ONT-UL-54x:23/57(0.40),HG8T-NE-ONT-UL-54x:28/58(0.48)
chr11	68232231	SV_90	A	[chr3:192188396[A	BND	TRA:BALANCED	.	.	0	3	-3	0	.	3	TGG	SV_27	cluster_1	cluster_1	.	.	1	2	0|1	.	0|1	0|1	0|1:.,chr11*68232232*1:.,2:.:0|1	https://github.com/jzook/HG008SVcuration/issues/230	n	y	n	n	y	1	chr11_hap2	68020396	svim_asm.BND.16	N	[chr3_hap2:194874918[N	SVTYPE=BND	BND	.	.	0.297398	HG8T-elem-long-31x:20/74(0.27),HG8T-PB-Hifi-116x:35/105(0.33),HG8T-UCSC-ONT-UL-54x:10/41(0.24),HG8T-NE-ONT-UL-54x:15/49(0.31)
chr11	68232232	SV_91	T	T]chr11:68233057]	BND	INV	.	.	.	.	.	.	.	.	.	SV_92	cluster_1	cluster_1	.	.	1	2	0|1	.	0|1	0|1	0|1:.,chr11*68232232*1:.,1:.:0|1	https://github.com/jzook/HG008SVcuration/issues/231	n	y	n	n	y	1	chr11_hap2	68020401	svim_asm.INV.2	T	T]chr11_hap2:68021227]	SVTYPE=INV;END=68021227	INV	68021227	.	.	.
chr11	68233057	SV_92	C	C]chr11:68232232]	BND	INV	.	.	.	.	.	.	.	.	.	SV_91	cluster_1	cluster_1	.	.	1	1	0|1	.	0|1	0|1	0|1:.,chr11*68232232*1:.,1:.:0|1	https://github.com/jzook/HG008SVcuration/issues/232	n	y	n	n	y	1	chr11_hap2	68021227	svim_asm.INV.2	C	C]chr11_hap2:68020401]	SVTYPE=INV;END=68021227	INV	68021227	.	.	.
chr11	68233078	SV_93	A	]chr3:192188390]TA	BND	TRA:BALANCED	.	.	.	.	.	.	.	.	.	SV_26	cluster_1	cluster_1	.	.	1	1	0|1	.	0|1	0|1	0|1:.,chr6*157972805*1:.,3:.:0|1	https://github.com/jzook/HG008SVcuration/issues/233	n	y	n	n	y	1	chr11_hap2	68021244	svim_asm.BND.17	N	]chr3_hap2:194874913]N	SVTYPE=BND	BND	.	.	0.521569	HG8T-elem-long-31x:59/98(0.60),HG8T-PB-Hifi-116x:54/100(0.54),HG8T-UCSC-ONT-UL-54x:9/27(0.33),HG8T-NE-ONT-UL-54x:11/30(0.37)
chr11	69212123	SV_94	A	<DUP:TANDEM>	DUP	DUP:TANDEM	364954	69577077	0	3	0	3	.	3	AAC	.	.	.	DJ	1,2	1	2	0|1	.	0|1	0|1	0/1:.:.:3:0|1	https://github.com/jzook/HG008SVcuration/issues/231	n	y	n	n	n	1	chr11_hap2	69008951	svim_asm.DUP_TANDEM.17	N	<DUP:TANDEM>	SVTYPE=DUP:TANDEM;END=69375286;SVLEN=366336	DUP:TANDEM	69375286	366336	0.383459	HG8T-elem-long-31x:42/63(0.67),HG8T-PB-Hifi-116x:30/115(0.26),HG8T-UCSC-ONT-UL-54x:18/43(0.42),HG8T-NE-ONT-UL-54x:12/45(0.27)
chr11	95796274	SV_95	C	<DEL>	DEL	DEL	-5834	95802108	0	2	0	2	.	2	TG	.	.	.	DJ	0,1	0	1	1|0	1|0	.	1|0	0/1:.:.:1:1|0	https://github.com/jzook/HG008SVcuration/issues/232	n	y	n	n	n	1	chr11_hap1	94908734	svim_asm.DEL.45	CTGCAGGAAAAGCTAGTGATCAGGTTAAACATTTTGCCTTTAATCCTGAAAGTTTCTCCTACAATCATATTTTGGTTGGAATAATTTTTACTGAATGCTTAGGGTCATGGAGAGATTAGTGGATTGGGAGTTAGAATTGGGCTCCTTTCTACGCAGCCTTCCTATGATATTTGTGCTATTTGTTAAATATAAAGAAGCCCAAAAGCTTTTGGTGATCTCTTAAAGGGTTGTAGTGATTTTGTTGAAAAGGATAATCTTTTATAAGTAATGTGCAGTTTCCTGTTTTGCGGAGGAAATGTATAGTTAATATTCAACAGATTTATTGAACATAATAAAACTCCTTTATTAGAACTTAATTTCTCCAGCAAAAATTCTACACCAACTGGGTGTACTACAATT…	C	SVTYPE=DEL;END=94914568;SVLEN=-5834	DEL	94914568	-5834	0.43038	HG8T-elem-long-31x:31/79(0.39),HG8T-PB-Hifi-116x:52/122(0.43),HG8T-UCSC-ONT-UL-54x:26/55(0.47),HG8T-NE-ONT-UL-54x:27/60(0.45)
chr11	105902632	SV_96	G	G]chr11:105903169]	BND	INV	.	.	-1	1	-1	1	.	2	GC	SV_179	cluster_5	cluster_5	.	.	1	1	0|1	.	0|1	0|1	0|1:.,chr6*157972805*1:.,2:.:0|1	https://github.com/jzook/HG008SVcuration/issues/233	n	y	n	n	y	1	chr11_hap2	105613405	svim_asm.INV.3	G	G]chr11_hap2:105613943]	SVTYPE=INV;END=105613943	INV	105613943	.	.	.
chr11	105902638	SV_178	A	[chr6:157972805[A	BND	CHROMOPLEXY	.	.	0	1	.	.	.	1	G	SV_56	cluster_5	cluster_5	.	.	1	1	0|1	.	0|1	0|1	0|1:.,chr6*157972805*1:.,1:.:0|1	https://github.com/jzook/HG008SVcuration/issues/196	n	y	n	n	y	1	chr11_hap2	105613408	svim_asm.BND.18	N	[chr6_hap2:158690014[N	SVTYPE=BND	INV	105613943	.	0.309859	HG8T-elem-long-31x:34/81(0.42),HG8T-PB-Hifi-116x:27/100(0.27),HG8T-UCSC-ONT-UL-54x:10/41(0.24),HG8T-NE-ONT-UL-54x:17/62(0.27)
chr11	105903169	SV_179	G	G]chr11:105902632]	BND	INV	.	.	-1	1	-1	1	.	2	GC	SV_96	cluster_5	cluster_5	.	.	1	1	0|1	.	0|1	0|1	0|1:.,chr6*157972805*1:.,2:.:0|1	https://github.com/jzook/HG008SVcuration/issues/233	n	y	n	n	y	1	chr11_hap2	105613943	svim_asm.INV.3	G	G]chr11_hap2:105613405]	SVTYPE=INV;END=105613943	INV	105613943	.	.	.
chr11	105903170	CNA_16	N	<CNV:HAP1>,<CNV:HAP2>	CNV	DEL	11491282,11491282	117394452	0	0	0	0	0,0,0,0	.	.	.	cluster_5	.,cluster_5	D	0,1	1	0	1|2	.	.	1|2	1/2:.:.:1:1|2	https://github.com/jzook/HG008SVcuration/issues/233	n	y	n	.	n	1	chr11_hap2	105613944	.	.	.	.	.	.	.	.	.
chr11	117394452	CNA_49	N	<CNV:HAP1>,<CNV:HAP2>	CNV	CNLOH	210,210	117394662	0	0	0	0	0,0,0,0	.	.	.	cluster_5	.,cluster_5	D	0,2	2	0	1|2	.	.	1|2	1/2:.:.:2:1|2	https://github.com/jzook/HG008SVcuration/issues/267	n	y	n	.	y	1	.	.	.	.	.	.	.	.	.	.	.
chr11	117394453	SV_238	N	N]chr15:10000]	BND	CHROMOPLEXY	.	.	.	.	.	.	.	.	.	SV_240	cluster_5	cluster_5	.	.	1	0	0|1	.	0|1	1|0	0/1:.:.:1:1|0	https://github.com/jzook/HG008SVcuration/issues/267	n	u	n	mate	y	0	chr11_hap1	116518357	.	N	N]chr15_hap1:46587]	.	.	.	.	.	.
chr11	117394662	CNA_50	N	<CNV:HAP1>,<CNV:HAP2>	CNV	DEL	8266812,8266812	125661474	0	0	0	0	0,0,0,0	.	.	.	cluster_5	.,cluster_5	D	0,1	1	0	1|2	.	.	1|2	1/2:.:.:1:1|2	https://github.com/jzook/HG008SVcuration/issues/233	n	y	n	.	n	1	chr11_hap1	116518565	.	.	.	.	.	.	.	.	.
chr11	117394662	SV_239	N	N]chr15:10000]	BND	CHROMOPLEXY	.	.	.	.	.	.	.	.	.	SV_241	cluster_5	cluster_5	.	.	1	0	0|1	.	0|1	1|0	0/1:.:.:1:1|0	https://github.com/jzook/HG008SVcuration/issues/267	n	u	n	mate	y	0	chr11_hap1	116518565	.	N	N]chr15_hap1:45978]	.	.	.	.	.	.
chr11	125661474	SV_177	G	]chr6:157972793]G	BND	CHROMOPLEXY	.	.	.	.	.	.	.	.	.	SV_54	cluster_5	cluster_5	.	.	1	1	0|1	.	0|1	0|1	0|1:.,chr11*125661474*1:.,1:.:0|1	https://github.com/jzook/HG008SVcuration/issues/197	n	y	n	n	y	1	chr11_hap2	125389485	svim_asm.BND.19	N	]chr6_hap2:158690002]N	SVTYPE=BND	BND	.	.	0.508306	HG8T-elem-long-31x:36/68(0.53),HG8T-PB-Hifi-116x:66/122(0.54),HG8T-UCSC-ONT-UL-54x:24/53(0.45),HG8T-NE-ONT-UL-54x:27/58(0.47)
chr11	130986347	SV_97	CAAGACCCATCAGTGTGCTGTATTCAGGAAACCCATCTCACGTGCAGAGACACACATAGGCTCAAAATAAAAGGATGGAGGAAGATCTACCAAGCAAATGGAAAACAAAAAAAGGCAGGAATTGCAATCCTAGTCTCTGATAAAACAGACTTTAAACCAACAAAGATTAAAAGAGACA	C	DEL	DEL	-177	130986524	0	4	.	.	.	4	AAGA	.	.	.	DJ	0,1	0	1	1|0	1|0	.	1|0	0/1:.:.:1:1|0	https://github.com/jzook/HG008SVcuration/issues/234	n	y	n	n	n	1	chr11_hap1	130135001	svim_asm.DEL.46	CAAGACCCATCAGTGTGCTGTATTCAGGAAACCCATCTCACGTGCAGAGACACACATAGGCTCAAAATAAAAGGATGGAGGAAGATCTACCAAGCAAATGGAAAACAAAAAAAGGCAGGAATTGCAATCCTAGTCTCTGATAAAACAGACTTTAAACCAACAAAGATTAAAAGAGACA	C	SVTYPE=DEL;END=130135178;SVLEN=-177	DEL	130135178	-177	0.492366	HG8T-elem-long-31x:8/31(0.26),HG8T-PB-Hifi-116x:67/124(0.54),HG8T-UCSC-ONT-UL-54x:22/51(0.43),HG8T-NE-ONT-UL-54x:32/56(0.57)
chr12	7380776	SV_99	G	GGGACTGTGGTGGGGTAGGGGGAGGGGGGAGGGATAGCATTGGGAGATATACCTAATGCTAGATGACACATTAGTGGGTGCAGCGCACCAGCATGGCACATGTATACATATGTAACTAACCTGCACAATGTGCACATGTACCCTAAAACTTAGAGTATAATAAAAAAAAAAAAAGAAAGAAAAAGAAAAAAAAAAAAAAAAAAAAAAAAAAAAAAA	INS	INS:ME	216	7380776	.	.	.	.	.	.	.	.	.	.	.	.	1	1	0/1	1|0	.	1|0	0/1:.:.:.:1|0	https://github.com/jzook/HG008SVcuration/issues/235	n	y	n	n	n	1	chr12_hap1	7401784	svim_asm.INS.28	G	GGGACTGTGGTGGGGTAGGGGGAGGGGGGAGGGATAGCATTGGGAGATATACCTAATGCTAGATGACACATTAGTGGGTGCAGCGCACCAGCATGGCACATGTATACATATGTAACTAACCTGCACAATGTGCACATGTACCCTAAAACTTAGAGTATAATAAAAAAAAAAAAAGAAAGAAAAAGAAAAAAAAAAAAAAAAAAAAAAAAAAAAAAAAA	SVTYPE=INS;END=7401784;SVLEN=217	INS	7401784	217	0.547297	HG8T-elem-long-31x:26/46(0.57),HG8T-PB-Hifi-116x:72/136(0.53),HG8T-UCSC-ONT-UL-54x:27/52(0.52),HG8T-NE-ONT-UL-54x:37/62(0.60)
chr12	11331792	SV_228	TATATATATGCTCACATATATATGTGAGCATATATATATACACAC	T	DEL	CNV:TR	-44	11331836	-32	93	-32	93	.	.	.	.	.	.	.	.	0	1	1|0	1|0	.	1|0	0/1:.:.:.:1|0	.	n	y	y	n	n	0	.	.	.	.	.	.	.	.	.	0.509025	HG8T-elem-long-31x:10/30(0.33),HG8T-PB-Hifi-116x:72/131(0.55),HG8T-UCSC-ONT-UL-54x:23/58(0.40),HG8T-NE-ONT-UL-54x:36/58(0.62)
chr12	12760657	SV_202	A	<DUP:TANDEM>	DUP	DUP:TANDEM	104317	12864974	0	2	0	2	.	2	AC	.	.	.	DJ	1,1.1	1	1	0/1	.	.	0/1	0/1:.:.:2.1:0/1	.	y	y	n	n	n	1	.	.	.	.	.	.	.	.	.	0.0652174	HG8T-elem-long-31x:5/30(0.17),HG8T-PB-Hifi-116x:4/72(0.06),HG8T-UCSC-ONT-UL-54x:2/34(0.06),HG8T-NE-ONT-UL-54x:1/48(0.02)
chr12	15133503	SV_229	CTTAGTTGCTTCCAAGATTTGGCAATTATGAATAAAAGTTCTACAAATA	C	DEL	DEL	-48	15133551	.	.	.	.	.	.	.	.	.	.	.	.	1	0	0|1	.	0|1	0|1	0/1:.:.:.:0|1	.	n	y	y	n	n	0	.	.	.	.	.	.	.	.	.	0.541667	HG8T-elem-long-31x:8/24(0.33),HG8T-PB-Hifi-116x:72/128(0.56),HG8T-UCSC-ONT-UL-54x:30/53(0.57),HG8T-NE-ONT-UL-54x:33/59(0.56)
chr12	16630818	SV_100	T	TAAAGATCATGATGTGGTAATGGGGATATGCTGGAGAAACTAAAGCTTTGTATGGAGAGTAGAACAGCCTTGGGACAGCTGAGCATTTGGACTGCCTCAAATGAGGAATTTGGAATTTAAAGAAAGAAGGTGTTTAATAAATATTTGTTGAATGAAAAAAAAAAAAAAAAAAAAAAAAAAAAAAAAAAAAAAAAAAAAAAAAAAAAAAAAAAAAAAAAAAAAAAAAAAAAAAAAAAAAAAAAAAAAAAAAAAAAAAAAAAAAAAAAAA	INS	INS:ME	267	16630818	0	9	0	9	.	9	AAAGATCAT	.	.	.	.	.	1	1	0/1	1|0	.	1|0	0/1:.:.:.:1|0	https://github.com/jzook/HG008SVcuration/issues/236	n	y	n	n	n	1	chr12_hap1	16554343	svim_asm.INS.29	T	TAAAGATCATGATGTGGTAATGGGGATATGCTGGAGAAACTAAAGCTTTGTATGGAGAGTAGAACAGCCTTGGGACAGCTGAGCATTTGGACTGCCTCAAATGAGGAATTTGGAATTTAAAGAAAGAAGGTGTTTAATAAATATTTGTTGAATGAAAAAAAAAAAAAAAAAAAAAAAAAAAAAAAAAAAAAAA	SVTYPE=INS;END=16554343;SVLEN=192	INS	16554343	192	0.447619	HG8T-elem-long-31x:14/37(0.38),HG8T-PB-Hifi-116x:56/121(0.46),HG8T-NE-ONT-UL-54x:24/52(0.46)
chr12	24759758	SV_101	G	<DUP:TANDEM>	DUP	DUP:TANDEM	1946362	26706120	0	1	0	1	.	1	C	.	.	.	DJ	1,2	2	1	1|0	1|0	.	1|0	0/1:.:.:3:1|0	https://github.com/jzook/HG008SVcuration/issues/237	n	y	n	n	n	1	chr12_hap1	24675884	svim_asm.DUP_TANDEM.10	N	<DUP:TANDEM>	SVTYPE=DUP:TANDEM;END=26623283;SVLEN=1947400	DUP:TANDEM	26623283	1947400	0.304833	HG8T-elem-long-31x:34/66(0.52),HG8T-PB-Hifi-116x:29/117(0.25),HG8T-UCSC-ONT-UL-54x:14/45(0.31),HG8T-NE-ONT-UL-54x:5/41(0.12)
chr12	34719407	CNA_17	N	<CNV:HAP1>,<CNV:HAP2>	CNV	DEL	98555902,98555902	133275309	0	2349827	0	0	-2349827,0,-2349827,0	.	.	.	.	simple_5,.	D	0,1	0	1	1|2	.	.	1|2	1/2:.:.:1:1|2	https://github.com/jzook/HG008SVcuration/issues/318	n	y	n	.	n	1	chr12_hap1	35012618	.	.	.	.	.	.	.	.	.
chr12	34719407	SV_230	N	N]chr16:46381084]	BND	TRA:UNBALANCED	.	.	0	2349827	.	.	.	.	.	SV_231	.	simple_5	.	.	0	0	1|0	.	.	1|0	0|1:.:.:.:1|0	https://github.com/jzook/HG008SVcuration/issues/318	n	u	n	y	y	0	chr12_hap1	35012618	svim_asm.BND.11	N	N[chr16_hap1:36468117[	SVTYPE=BND	.	.	.	.	.
.	.	SV_310	.	.	INS	.	3736	.	.	.	.	.	.	.	.	.	.	.	.	.	.	.	.	.	.	.	.	https://github.com/jzook/HG008SVcuration/issues/401	.	.	.	y	.	0	chr12_hap2	37589089	svim_asm.INS.44	T	TGCGTTCTATGAAGAAATCCCGTTTCCAACGAAGGCCTCAAAGAGGTCCAAATATCTGCTTGCAGACTTTACAGAGTGTTTCCAAACTACTCTATGAAAAGAAAGCTTAAACTCCGTGAGTTGAATGCACACATCACAAAGTAATTTCTGAGAATGATTCTGTCTAGTTTTTATACGAAGATGTTTCCTTTTCTACATTTGGTCCCAAAACGATTGAAATCTCCAACTGGAAACTGCACAAATAGGGTGTTTCAAATCTGCTCTGTCTAAAGGAAGGTTCAACTCTGTGAGTTGAATACACACACCACAAATAAGTTACTGAGAATTCTTCTGTCGAACATTACATGAAGAAATCCCGTTTCCAACGAAGGCCTCAAAGAGGTCCAAATATCCACTTGC…	SVTYPE=INS;END=37589089;SVLEN=3736	INS	37589089	3736	.	.
chr12	40668214	SV_102	ATTGCAGTGCAATAAATGCACTGAAGTGGGGAAGAGAAAGCTGCCCTTTTACCCCTCTTGTTGTGTCCTATGTAGC	A	DEL	DEL	-75	40668289	0	2	.	.	.	2	TT	.	.	.	DJ	0,0	0	0	0|1	.	0|1	0|1	0/1:.:.:0:0|1	https://github.com/jzook/HG008SVcuration/issues/238	n	y	n	n	n	1	chr12_hap2	41226577	svim_asm.DEL.58	ATTGCAGTGCAATAAATGCACTGAAGTGGGGAAGAGAAAGCTGCCCTTTTACCCCTCTTGTTGTGTCCTATGTAGC	A	SVTYPE=DEL;END=41226652;SVLEN=-75	DEL	41226652	-75	0.992	HG8T-elem-long-31x:19/19(1.00),HG8T-PB-Hifi-116x:63/63(1.00),HG8T-UCSC-ONT-UL-54x:24/24(1.00),HG8T-NE-ONT-UL-54x:18/19(0.95)
chr12	44015149	SV_103	C	<DUP:TANDEM>	DUP	DUP:TANDEM	316633	44331782	.	.	.	.	.	.	.	.	.	.	DJ	0,2	0	2	0|1	.	0|1	0|1	0/1:.:.:2:0|1	https://github.com/jzook/HG008SVcuration/issues/239	n	y	n	n	n	1	chr12_hap2	44571692	svim_asm.DUP_TANDEM.18	N	<DUP:TANDEM>	SVTYPE=DUP:TANDEM;END=44888298;SVLEN=316607	DUP:TANDEM	44888298	316607	0.483146	HG8T-elem-long-31x:31/43(0.72),HG8T-PB-Hifi-116x:35/83(0.42),HG8T-UCSC-ONT-UL-54x:6/21(0.29),HG8T-NE-ONT-UL-54x:14/31(0.45)
chr12	53592499	SV_104	C	<DUP:TANDEM>	DUP	DUP:TANDEM	128100	53720599	0	3	0	3	.	3	CAT	.	.	.	DJ	0,2	0	2	0|1	.	0|1	0|1	0/1:.:.:2:0|1	https://github.com/jzook/HG008SVcuration/issues/240	n	y	n	n	n	1	chr12_hap2	54144346	svim_asm.DUP_TANDEM.19	N	<DUP:TANDEM>	SVTYPE=DUP:TANDEM;END=54272423;SVLEN=128078	DUP:TANDEM	54272423	128078	0.641414	HG8T-elem-long-31x:55/68(0.81),HG8T-PB-Hifi-116x:33/66(0.50),HG8T-UCSC-ONT-UL-54x:19/28(0.68),HG8T-NE-ONT-UL-54x:20/36(0.56)
chr12	83211411	SV_105	TGT	TTAAGGCTGCAGTGAGCTATGGTTGTGTCACTGCACTCCAAACAGAGGAAGGTCCTGTCTCTAATAACAATAATAAAAATAGAACTATTCAAATCAAGAAATATCAAGTGTTTGTGTGGAATGCAACTTAAGCTCAATATTATAATGTCACACAGAATGGCATGAAGGCAATTAGGCCAGGGTCCGGGGGCGAGGGTGACTTCAGCTAGGCTTTGAAGAATGATTCAGATTTGAATTGGTGGAGGAAAAAGGGAAGATCATTTCAGGCAAAATGAGTAAAAATATGGAAATAGGAAGAATCCTGGATGGAAAATGAGATGTGGTAATGGGGATATGCTGGAGAAACTAAAGCTTTGTATGGAGAGTAGAACAGCCTTGGGACAGCTGAGCATTTGGACT…	INS	INS:ME	512	83211413	.	.	.	.	.	.	.	.	.	.	.	.	0	1	0|1	.	0|1	0|1	0/1:.:.:.:0|1	https://github.com/jzook/HG008SVcuration/issues/241	n	y	n	n	n	1	chr12_hap2	83801905	svim_asm.INS.45	T	TTAAGGCTGCAGTGAGCTATGGTTGTGTCACTGCACTCCAAACAGAGGAAGGTCCTGTCTCTAATAACAATAATAAAAATAGAACTATTCAAATCAAGAAATATCAAGTGTTTGTGTGGAATGCAACTTAAGCTCAATATTATAATGTCACACAGAATGGCATGAAGGCAATTAGGCCAGGGTCCGGGGGCGAGGGTGACTTCAGCTAGGCTTTGAAGAATGATTCAGATTTGAATTGGTGGAGGAAAAAGGGAAGATCATTTCAGGCAAAATGAGTAAAAATATGGAAATAGGAAGAATCCTGGATGGAAAATGAGATGTGGTAATGGGGATATGCTGGAGAAACTAAAGCTTTGTATGGAGAGTAGAACAGCCTTGGGACAGCTGAGCATTTGGACT…	SVTYPE=INS;END=83801905;SVLEN=513	INS	83801905	513	0.95122	HG8T-elem-long-31x:46/50(0.92),HG8T-PB-Hifi-116x:53/55(0.96),HG8T-NE-ONT-UL-54x:18/18(1.00)
chr12	106703367	SV_106	A	<DUP:TANDEM>	DUP	DUP:TANDEM	15060	106718427	0	2	0	2	.	2	TG	.	.	.	DJ	0,2	0	2	0|1	.	0|1	0|1	0/1:.:.:2:0|1	https://github.com/jzook/HG008SVcuration/issues/242	n	y	n	n	n	1	chr12_hap2	107316139	svim_asm.INS.46	C	CAAAAAAAAAAAAAAAAAAAAAAAGGAAATATGGGTGAGTTTTAGAGGTTCCAGGATCTTTCCAAGTGCTTACAATCATCCTTCCTCTTCTGCTTTTTCCTGTCCCCTGATGGAAAGTCAACAGAAAGCATGGCCCTGCACACCCTAATAGCACTGGGGGTACCTTTGATCACTGTGCCCCTAGGAACTCCCAATGGGCCAGGCACAGAGCAGGTGTCCAGCAAGATTCATGGAATACCAAAGAGATGAGTGGAAACCCAGAGTTAACCTAGTTCTTAGCTCTGCAAATCTTCCTAGCAGTGTTAGACTCAGTTCTCTTCCCGCCTCAGCTCCTTTCATGAGGGACGAAAATGTGAACCAGACTCATAAGGAAAAATACAATCAGTATTGCTTGCTTAA…	SVTYPE=INS;END=107316139;SVLEN=15062	INS	107316139	15062	0.691304	HG8T-elem-long-31x:58/82(0.71),HG8T-PB-Hifi-116x:46/82(0.56),HG8T-UCSC-ONT-UL-54x:21/27(0.78),HG8T-NE-ONT-UL-54x:34/39(0.87)
chr12	121442781	SV_107	C	]chr15:40450789]GC	BND	TRA:BALANCED	.	.	.	.	.	.	.	.	.	SV_198	cluster_11	cluster_11	.	.	0	2	0|1	.	0|1	0|1	0/1:.:.:.:0|1	https://github.com/jzook/HG008SVcuration/issues/244	n	y	n	n	n	1	chr12_hap2	122063553	svim_asm.BND.20	N	]chr15_hap2:34211557]N	SVTYPE=BND	BND	.	.	0.482201	HG8T-elem-long-31x:53/107(0.50),HG8T-PB-Hifi-116x:49/109(0.45),HG8T-UCSC-ONT-UL-54x:21/45(0.47),HG8T-NE-ONT-UL-54x:26/48(0.54)
chr12	121442783	SV_108	G	G[chr15:40450793[	BND	TRA:BALANCED	.	.	-2	2	.	.	.	4	GGAG	SV_199	cluster_11	cluster_11	.	.	0	2	0|1	.	0|1	0|1	0/1:.:.:.:0|1	https://github.com/jzook/HG008SVcuration/issues/243	n	y	n	n	n	1	chr12_hap2	122063557	svim_asm.BND.21	N	N[chr15_hap2:34211559[	SVTYPE=BND	BND	.	.	0.376471	HG8T-elem-long-31x:57/110(0.52),HG8T-PB-Hifi-116x:42/129(0.33),HG8T-UCSC-ONT-UL-54x:14/47(0.30),HG8T-NE-ONT-UL-54x:15/54(0.28)
chr12	128155614	SV_109	A	<DUP:TANDEM>	DUP	DUP:TANDEM	135881	128291495	0	3	0	3	.	3	ATG	.	.	.	DJ	0,2	0	2	0|1	.	0|1	0|1	0/1:.:.:2:0|1	https://github.com/jzook/HG008SVcuration/issues/245	n	y	n	n	n	1	chr12_hap2	128812914	svim_asm.DUP_TANDEM.20	N	<DUP:TANDEM>	SVTYPE=DUP:TANDEM;END=128948720;SVLEN=135807	DUP:TANDEM	128948720	135807	0.567568	HG8T-elem-long-31x:37/51(0.73),HG8T-PB-Hifi-116x:32/70(0.46),HG8T-NE-ONT-UL-54x:15/27(0.56)
.	.	SV_311	.	.	INS	.	1190	.	.	.	.	.	.	.	.	.	.	.	.	.	.	.	.	.	.	.	.	https://github.com/jzook/HG008SVcuration/issues/403	.	.	.	y	.	0	chr13_hap2	8684606	svim_asm.INS.48	G	GAGAATCCTTCTGTCTCGTTTTTATGGGAAGATATTTACTTTTTCATCGTAGGCCTCAAATCGCTCCAAATGTCCACATCCAGATACTACAGAAAGAGTATTTCAAACCTGCCCTATGAAAGGGAATGCTCAACTCTATGAGTTGAATGCAGACATCAGAAAGAAATTTCTGAGAATGCTGCTGTCTACCTTTTATTTGAATTCCCGCTTACAACGAAATCCTCCAAGCTATCCAAATATCCACTTGCAGATTCCACAAAAAGAGTGTTTCAAAACTGCTCTCTATCAATGGCAAAGTTCAACTCTGTTAGTTGAGGACACATATCACCAACAAGTTTCTGAGAATGCTTCTGTCTATTTTTTATGGGAGGATATTTCCTTTTTCACCGTAGGCGTCAA…	SVTYPE=INS;END=8684606;SVLEN=1190	INS	8684606	1190	.	.
.	.	SV_312	.	.	INS	.	24480	.	.	.	.	.	.	.	.	.	.	.	.	.	.	.	.	.	.	.	.	https://github.com/jzook/HG008SVcuration/issues/403	.	.	.	y	.	0	chr13_hap2	8697799	svim_asm.INS.49	A	AAAACCTGCTCTAGGAAAGGGAATCTTCAACTCTATGAGTTGAATGCAGACATCAGAAAGAAATTTCTGAGAATGCTGCTGTCTACCTTTTATTTGAATTCCCGCTTCCAACGAAATCCTCCAAGCTATCCAAATATCCACCTGCAGATTCCACAAAAAGAGTGTTTCAAAACTGCTCTATCAATAGAAATGTTCAACTCCTTTAGCTGGGTACACACATCACAAACAAGTTTCTGAGAATGCTTCTGTCTAGTTTTTATGGGAAGACATTCCCTTTTTCACCAAAGGCATCAAAGCGCTCCAAATGTCCACTTCCAGACACTACAAAAAGAGTGTTTCCAACGTGCTCTAAGAAAGCGAATGTTCAACTCTGTGACTTGAATGCAGATATCACAAAGT…	SVTYPE=INS;END=8697799;SVLEN=24480	INS	8697799	24480	.	.
.	.	SV_313	.	.	DEL	.	-1870	.	.	.	.	.	.	.	.	.	.	.	.	.	.	.	.	.	.	.	.	https://github.com/jzook/HG008SVcuration/issues/402	.	.	.	y	.	0	chr13_hap2	9590555	svim_asm.DEL.59	TTCAACTCTTTGACTTGAATGCAGATATCACCAAGTAGTTTCTAATAGTGCTTCTGTCTAGATTTTAGATGATGATATTCCCGTTTCCAACGAAATCGTTAGAGCTATCCAAATATCCACTTACAGTTTCTACAAAAAGAGTGTTTCCAAACTGCTGCATCAAAAGAAAGGTTCAACTCTGTTAGTTGAGGACACACATCACAAAGAAGTTTGTGAGAATGCTTCTGTCCAGATTTTGTATGACGATATTCCCTTTTCCAACGATATCGTTAAAGCAATCTAAATATCCATTTGCAGAATCCACAAAAATAGAGTTTCAAAGCTGCTCTGTAAAAAGAAAGGTTCCACTCTGTTAGCTGAGTACACACATTACAAACTTGTTTCTGAGAATCCTTCTGT…	T	SVTYPE=DEL;END=9592425;SVLEN=-1870	DEL	9592425	-1870	.	.
chr13	39536625	SV_110	T	<DEL>	DEL	DEL	-1587	39538212	0	3	0	3	.	3	CTC	.	.	.	DJ	0,1	1	0	0|1	.	0|1	0|1	0/1:.:.:1:0|1	https://github.com/jzook/HG008SVcuration/issues/246	n	y	n	n	n	1	chr13_hap2	30978501	svim_asm.DEL.60	TCTCAGACTATTGTCCAGTCCAGCAGCTCTCCCTATCTTTTCCGATCCTTCCCCCTTTATCTTTCATCAGTATTTCCCTCTCCTCACCCAAATGTCTTGCACATCTAACCAGCAGAATGCAATTAAAATTCTACTTGAACTAGTTTAATAGTGAATCAGTCAGTAATTAATCCAGTTCTGATTTACCTCTTGTCTACTTAAGACCTCAAGGGCAAATAATAGGTAGTTTCCTTTTAAGCAGTCATTTTTCCTAAAGCAATGAAGCATGATTTGTTATTTTTCAACTCCTGACCCTTAGCTGTCTCCTCTCTGTACCTATTCTAATACATCCATATCCAAAAGAAGCTCAGACATTTCCCTGAGGTATTACGAAGCTGTTGAGAACGTTCCCTCCATGGG…	T	SVTYPE=DEL;END=30980082;SVLEN=-1581	DEL	30980082	-1581	0.441558	HG8T-elem-long-31x:24/91(0.26),HG8T-PB-Hifi-116x:68/133(0.51),HG8T-UCSC-ONT-UL-54x:25/44(0.57),HG8T-NE-ONT-UL-54x:19/40(0.47)
chr13	50263171	SV_233	C	CTCTCTTTCTTTCTTTCTTTCTTTCTTTCTTTCTTTCTTTCTTTCTTTCTTTCTTTCTTTCTTTCTTTTCTT	INS	CNV:TR	71	50263171	-2	69	-2	69	-30,70	.	.	.	.	.	.	.	1	1	0/1	.	0|1	0|1	0|1:.:.:.:0|1	https://github.com/jzook/HG008SVcuration/issues/434	n	y	n	n	n	1	chr13_hap2	41710203	svim_asm.INS.50	T	TTTCTCTCTCTCTTTCTTTCTTTCTTTCTTTCTTTCTTTCTTTCTTTCTTTCTTTCTTTCTTTC	SVTYPE=INS;END=41710203;SVLEN=63	INS	41710203	63	0.350515	HG8T-elem-long-31x:4/21(0.19),HG8T-PB-Hifi-116x:9/56(0.16),HG8T-UCSC-ONT-UL-54x:32/61(0.52),HG8T-NE-ONT-UL-54x:23/56(0.41)
chr13	56380905	SV_111	C	<DEL>	DEL	DEL	-125	56381030	0	2	0	2	.	2	GG	.	.	.	DJ	0.9,1	1	1	0/1	.	.	0/1	0/1:.:.:1.9:0/1	https://github.com/jzook/HG008SVcuration/issues/247	y	y	n	n	n	1	.	.	.	.	.	.	.	.	.	0.0691057	HG8T-elem-long-31x:1/42(0.02),HG8T-PB-Hifi-116x:5/113(0.04),HG8T-UCSC-ONT-UL-54x:7/51(0.14),HG8T-NE-ONT-UL-54x:4/40(0.10)
chr13	66842467	SV_112	T	<DEL>	DEL	DEL	-6293605	73136072	.	.	.	.	.	.	.	.	.	.	DJ	0,1	1	0	0|1	.	.	0|1	0/1:.:.:1:0|1	https://github.com/jzook/HG008SVcuration/issues/248	n	y	n	n	n	1	chr13_hap2	58290657	svim_asm.DEL.61		T	SVTYPE=DEL;END=64582624;SVLEN=-6291967	DEL	64582624	-6291967	.	.
chr13	74810725	SV_246	A	<DEL>	DEL	CNV:TR	-56	74810781	-882	254	-882	254	.	.	.	.	.	.	.	.	0	1	0|1	.	0|1	0|1	0/1:.:.:1:0|1	https://github.com/jzook/HG008SVcuration/issues/404	n	y	n	n	n	1	chr13_hap2	66258501	svim_asm.DEL.62	AATATATTAAATATAATATATAAGATATTATATATTAAATATAATATATAAGATATT	A	SVTYPE=DEL;END=66258557;SVLEN=-56	DEL	66258557	-56	0.326425	HG8T-elem-long-31x:0/8(0.00),HG8T-PB-Hifi-116x:31/87(0.36),HG8T-UCSC-ONT-UL-54x:15/48(0.31),HG8T-NE-ONT-UL-54x:17/50(0.34)
chr13	84027960	SV_214	A	<DEL>	DEL	DEL	-1019	84028979	0	4	0	4	.	4	ACTA	.	.	.	DJ	0.9,1	1	1	0/1	.	.	0/1	0/1:.:.:1.9:0/1	https://github.com/jzook/HG008SVcuration/issues/311	y	y	n	n	n	1	.	.	.	.	.	.	.	.	.	0.0546624	HG8T-elem-long-31x:2/94(0.02),HG8T-PB-Hifi-116x:5/119(0.04),HG8T-UCSC-ONT-UL-54x:7/49(0.14),HG8T-NE-ONT-UL-54x:3/49(0.06)
chr13	84309984	SV_113	TCCTCCAGACCCCAGAATGGTGGATCCACTGACAGCTTGCACCATGCGCCTGGAAAAGCCACAGAGACTCAATGCCAGCCTGTGAAAACAGCCAGGAGGGGGGCTATGCTCTGCAAATCCACAGGGGCGAAGCTGCCCAAGACTATGGGAACCTATCTCTTGCATCAGGGTGACCTGGATGTGAGACATGGCATCAAAAGAGATCACTTTGGAGCTTTAGAATTTTACTGCCCTGCTGGATTTTGAACTTGCGTGGACCCTGTATCCCCTTTGTATTGGTCAAATTCTCCCATTTGGAATGGCTGTATTTACCCAATACCTGTACCTCCGTTGCATCTAGGAAGTAAGTAGCTTTCTTTTGATATTACAGGCTCATAGGCAGAAGGGACTTGCCTTGTC…	T	DEL	DEL	-788	84310772	0	5	.	.	.	5	CCTCC	.	.	.	DJ	0.9,1	1	0	0|1	.	0|1	0|1	0/1:.:.:1.9:0|1	https://github.com/jzook/HG008SVcuration/issues/249	n	y	n	n	n	1	.	.	.	.	.	.	.	.	.	0.439114	HG8T-elem-long-31x:11/67(0.16),HG8T-PB-Hifi-116x:62/119(0.52),HG8T-UCSC-ONT-UL-54x:23/42(0.55),HG8T-NE-ONT-UL-54x:23/43(0.53)
chr13	114353244	SV_190	T	T]chr3:139976414]	BND	CHROMOPLEXY	.	.	0	1	.	.	.	1	G	SV_20	cluster_3	cluster_3	.	.	0	2	1|0	.	.	1|0	1|0:chr13*114353244*1,.:1,.:.:1|0	https://github.com/jzook/HG008SVcuration/issues/166	n	y	n	n	y	1	chr13_hap1	107749896	svim_asm.BND.13	N	N]chr3_hap1:143078074]	SVTYPE=BND	BND	.	.	0.370536	HG8T-elem-long-31x:48/125(0.38),HG8T-PB-Hifi-116x:65/171(0.38),HG8T-UCSC-ONT-UL-54x:30/75(0.40),HG8T-NE-ONT-UL-54x:23/77(0.30)
chr13	114353244	CNA_18	N	<CNV:HAP1>,<CNV:HAP2>	CNV	DEL	11084,11084	114364328	0	0	0	0	0,0,0,0	.	.	.	cluster_3	cluster_3,.	D	0,1	0	1	1|2	.	.	1|2	1/2:.:.:1:1|2	https://github.com/jzook/HG008SVcuration/issues/166	n	y	n	.	n	1	chr13_hap1	107749896	.	.	.	.	.	.	.	.	.
.	.	SV_271	.	.	DEL	.	-2646	.	.	.	.	.	.	.	.	.	.	.	.	.	.	.	.	.	.	.	.	https://github.com/jzook/HG008SVcuration/issues/407	.	.	.	y	.	0	chr14_hap1	1045006	svim_asm.DEL.80	CTACATAAAATATCAAAGTACCCAAGGTATGTATTCTATACTGTACAAAAAATATCAAAGTACCCAAAGCATGTATTATATACTGTACATAAAACATGAAAGTACATCAAATATATGTTTAATTCTGTACATAAAATATCAAAGTACACCAAATATATATTCTATAGTGTACATAAAATATCAAAGTACACAAACTATACATTATATACTGTACATAAAATATGAAACTACATCAAATATATATTATATTAGGTACATAAAATATGAAAGTATATCAAATATAGATTATATACTGTACATAAAATATCACAGTACCCCAAATATATATTTTATACTGTACATGAAATATCAAAGTTCACAAACTATATATTATATACTCTACGTAAAATATCAAAGTAC…	C	SVTYPE=DEL;END=1047652;SVLEN=-2646	DEL	1047652	-2646	.	.
.	.	SV_272	.	.	DEL	.	-85	.	.	.	.	.	.	.	.	.	.	.	.	.	.	.	.	.	.	.	.	https://github.com/jzook/HG008SVcuration/issues/406	.	.	.	y	.	0	chr14_hap1	5159497	svim_asm.DEL.81	GTTCAATTCCATTCTATGCCATTCCATTCCATTCCATTCCATTCCTTTCCATTCAATTCCATTGCGTTCCATTCCAATCGGGTTGA	G	SVTYPE=DEL;END=5159582;SVLEN=-85	DEL	5159582	-85	.	.
.	.	SV_347	.	.	INS	.	10912	.	.	.	.	.	.	.	.	.	.	.	.	.	.	.	.	.	.	.	.	https://github.com/jzook/HG008SVcuration/issues/443	.	.	.	y	.	0	chr14_hap2	12989132	svim_asm.INS.54	G	GTGAATGCAGACATCACAGAGCAGTTTCTGAGAATGCTTCTGTCTAGATTTTATAGGAAGATATTCCCGTTTCCAACGAAATCTTCACAGCTATCCAAATATCCACTTGCAGATTCTACAAAAAGAGTGTATCAAAACTGCTCCGTCAAAAGGAAGGTTCTTCTCTGTTAGGTGAGTGCATACGTCATAAAGGAGTTTCTGAGAATGTTTCCGTCTAGTGGTTATGGGAAGATATTTGCTTTTTCACCGTAGGCCTCAGAGCGCTCCAAATATCCACTTGCACATACTACAAAAAGAGTGCTTCAAAGCTGCTCTCTGAAACGGAATGTTCAACTCTATGAGTTGAATGCAAACATCACAAAGACGTTTCTGAGAATGCTTCTGTCTAGATTTGATATG…	SVTYPE=INS;END=12989132;SVLEN=10912	INS	12989132	10912	.	.
chr14	30938120	SV_114	T	<DUP:TANDEM>	DUP	DUP:TANDEM	309668	31247788	0	3	0	3	.	3	TTT	.	.	.	DJ	1,2	2	1	0|1	.	0|1	1|0	0/1:.:.:3:1|0	https://github.com/jzook/HG008SVcuration/issues/250	n	y	n	n	y	1	chr14_hap1	24837204	svim_asm.DUP_TANDEM.11	N	<DUP:TANDEM>	SVTYPE=DUP:TANDEM;END=25146865;SVLEN=309662	DUP:TANDEM	25146865	309662	0.33	HG8T-elem-long-31x:12/17(0.71),HG8T-PB-Hifi-116x:30/101(0.30),HG8T-UCSC-ONT-UL-54x:15/43(0.35),HG8T-NE-ONT-UL-54x:9/39(0.23)
chr14	60923413	SV_116	TATTATACATATTTAACAAAAATGCTTCTGTTACATTTGCTACCTGTCTTAACCTACTATATCTTATCTTTACATTTTATACTTTACATTAATACTTTAAATGATACATGTTTATCCATTGCATCATTTACAGTATTTCATAACATAATTTATTTAACCAGTCTTCAATTAGACATTTAGGTCAGTTTTCATTTGTTGTTTTTATAAATAGAATCTTGCTAAATTTTTATGTGATCTTCTAATTATTTCATTAGCAAAAAATCCCTGGATTAACGGATGGACATGGCATGGCACGGTGGCTCACGCCTGTAATCCCAGTACTTTGAGAGGCTGAGGCAGGCGGATTACTTGAGGCCAGGAGTTTGAGACCAGCTTGGGCAATATGGTGGAACCTTGTTT…	T	DEL	DEL	-534	60923947	0	2	.	.	.	2	AT	.	.	.	DJ	0,1	0	1	0|1	.	0|1	1|0	0/1:.:.:1:1|0	https://github.com/jzook/HG008SVcuration/issues/252	n	y	n	n	n	1	chr14_hap1	54837114	svim_asm.DEL.83	TATTATACATATTTAACAAAAATGCTTCTGTTACATTTGCTACCTGTCTTAACCTACTATATCTTATCTTTACATTTTATACTTTACATTAATACTTTAAATGATACATGTTTATCCATTGCATCATTTACAGTATTTCATAACATAATTTATTTAACCAGTCTTCAATTAGACATTTAGGTCAGTTTTCATTTGTTGTTTTTATAAATAGAATCTTGCTAAATTTTTATGTGATCTTCTAATTATTTCATTAGCAAAAAATCCCTGGATTAACGGATGGACATGGCATGGCACGGTGGCTCACGCCTGTAATCCCAGTACTTTGAGAGGCTGAGGCAGGCGGATTACTTGAGGCCAGGAGTTTGAGACCAGCTTGGGCAATATGGTGGAACCTTGTTT…	T	SVTYPE=DEL;END=54837648;SVLEN=-534	DEL	54837648	-534	0.424342	HG8T-elem-long-31x:17/76(0.22),HG8T-PB-Hifi-116x:46/106(0.43),HG8T-UCSC-ONT-UL-54x:23/52(0.44),HG8T-NE-ONT-UL-54x:43/70(0.61)
chr14	60918508	SV_115	AATTGTTCATTTTTACATGATTTTCTCCCTTCCAAATACCTTTATGTGGACACTTGCCAATATC	A	DEL	DEL	-63	60918571	0	3	.	.	.	3	ATT	.	.	.	DJ	0,1	1	0	1|0	1|0	.	0|1	0/1:.:.:1:0|1	https://github.com/jzook/HG008SVcuration/issues/251	n	y	n	n	n	1	chr14_hap2	56486022	svim_asm.DEL.66	AATTGTTCATTTTTACATGATTTTCTCCCTTCCAAATACCTTTATGTGGACACTTGCCAATATC	A	SVTYPE=DEL;END=56486085;SVLEN=-63	DEL	56486085	-63	0.609649	HG8T-elem-long-31x:14/30(0.47),HG8T-PB-Hifi-116x:67/101(0.66),HG8T-UCSC-ONT-UL-54x:30/48(0.62),HG8T-NE-ONT-UL-54x:28/49(0.57)
chr14	102499943	SV_117	A	<DUP:TANDEM>	DUP	DUP:TANDEM	262850	102762793	0	2	0	2	.	2	GT	.	.	.	DJ	1,2	2	1	0|1	.	0|1	1|0	0/1:.:.:3:1|0	https://github.com/jzook/HG008SVcuration/issues/253	n	y	n	n	n	1	chr14_hap1	96449832	svim_asm.DUP_TANDEM.12	N	<DUP:TANDEM>	SVTYPE=DUP:TANDEM;END=96713044;SVLEN=263213	DUP:TANDEM	96713044	263213	0.376344	HG8T-elem-long-31x:21/30(0.70),HG8T-PB-Hifi-116x:24/69(0.35),HG8T-UCSC-ONT-UL-54x:13/39(0.33),HG8T-NE-ONT-UL-54x:12/48(0.25)
chr15	10000	SV_240	N	N]chr11:117394453]	BND	CHROMOPLEXY	.	.	-10000	23266875	.	.	.	.	.	SV_238	cluster_5	cluster_5	.	.	1	1	0|1	.	0|1	1|0	0/1:.:.:.:1|0	https://github.com/jzook/HG008SVcuration/issues/267	n	u	n	y	y	0	chr15_hap1	45978	.	N	N]chr11_hap1:116518565]	.	.	.	.	.	.
chr15	10000	SV_241	N	N]chr11:117394662]	BND	CHROMOPLEXY	.	.	-10000	23266875	.	.	.	.	.	SV_239	cluster_5	cluster_5	.	.	1	1	0|1	.	0|1	1|0	0/1:.:.:.:1|0	https://github.com/jzook/HG008SVcuration/issues/267	n	u	n	y	y	0	chr15_hap1	46587	.	N	N]chr11_hap1:116518357]	.	.	.	.	.	.
chr15	10000	SV_232	N	N[chr17:39887391[	BND	TRA:UNBALANCED	.	.	-10000	23266875	.	.	.	.	.	SV_132	.	.	.	.	1	1	0/1	.	.	1|0	0/1:.:.:.:1|0	https://github.com/jzook/HG008SVcuration/issues/267	n	u	n	y	y	0	chr15_hap1	73964	.	N	N[chr17_hap1:39422848[	.	.	.	.	.	.
.	.	SV_314	.	.	INS	.	17404	.	.	.	.	.	.	.	.	.	.	.	.	.	.	.	.	.	.	.	.	https://github.com/jzook/HG008SVcuration/issues/409	.	.	.	y	.	0	chr15_hap2	4042528	svim_asm.INS.55	A	AAGACCATTCCTTTCGAGTCCATTCTATTTGAGTCCATTCCATTCGAGTCCATTATATTTGGGTCCATTCCATTCAATTCCATTGCAATCCATTCCAGTCGATGTCACTCCATTCATTTCTATTCCATTAGAGTCCATGTCATTCGAGTCCATTCCATTCTATTCTATTCCACTCCATTTCATTCCATTCCACTCTATTCCATTCGTTGCCGTTCCATTCAATTCTATTATATTCCACTCCATTTACTTCCATTCCATTCCATTCCATTCCATTCCATTCTATCCAATTCCGTTCCATTCTCTTCCTTTAAAGTCCATTCCATTCCATTCCATTCGTTTCCATTCCATTCGAGTAAAGTCCACTCCAGTCCTTTCCATTCGAGTCCATTCCTCTCCAGT…	SVTYPE=INS;END=4042528;SVLEN=17404	INS	4042528	17404	.	.
.	.	SV_315	.	.	DEL	.	-3632	.	.	.	.	.	.	.	.	.	.	.	.	.	.	.	.	.	.	.	.	https://github.com/jzook/HG008SVcuration/issues/410	.	.	.	y	.	0	chr15_hap2	7521246	svim_asm.DEL.73	TGTTCCAATCCCTTCGATTCCATTGCATTCGATTCCATTCCATACTTTCGCATTCCATTCGATTAAATTATATTCGAATAAGTTCCATTCAAGACCATTTCTTTTGAGTCCATTCTATTTGAGTCCATTCCCTTTGATTCCATAACATTTGAGTCCATTCAATTCCATTCCTTTCGTTTCCATTCCATTTGATGCCATTCCTTTCAATTCTGTTCTACTCGACTCCAATACATTCAATTCCATTCCATCCGATTCCATTACATTCTTTTCATTTCTTATCCATTTCAAGCCATTCCATTCCATTCCATACCACTCGTTTCCTTTCCATTCGTGTCCATTCCTCTCCAGTCCATTCCGTTGAATCCATTCCATTCCAGTCCATTCCATTCGAGTCCGTTC…	T	SVTYPE=DEL;END=7524878;SVLEN=-3632	DEL	7524878	-3632	.	.
.	.	SV_316	.	.	INS	.	2557	.	.	.	.	.	.	.	.	.	.	.	.	.	.	.	.	.	.	.	.	https://github.com/jzook/HG008SVcuration/issues/408	.	.	.	y	.	0	chr15_hap2	12709644	svim_asm.INS.56	G	GTTTCCAAAATGCTGTATCCAAACAAAGGTTCAACTCTGTGAATTGAGGGCATACATCACAAAGAAGATTCTGAGAATGCTTCTGTCTAGATTTTATATGAAAATATTCCCGTTTCCAACGAAATCCTCAAAGCTATCCAAATATCCACTTGCAAATGCCACAAAAAGAGTGTTTCCAAACTGCTCTGTGAAAAGGAAGGTTCAACTCTGTTAGTTGAGTACACACATCACAAAGAGGTTTCTGAGAATGCTGCTGACTAGTTTTTATTTGAAGATATTTCCCTTTTCACCTTAGGCCTAAGAGTGCTCGAAATGTCCATTTCCACATACTCCACAAAGTGTGTTTCAAACGTGCTGTATGAAAGGGAATGTTCAACTCTATGAGTTGAATGCAAACAT…	SVTYPE=INS;END=12709644;SVLEN=2557	INS	12709644	2557	.	.
.	.	SV_348	.	.	INS	.	13564	.	.	.	.	.	.	.	.	.	.	.	.	.	.	.	.	.	.	.	.	https://github.com/jzook/HG008SVcuration/issues/444	.	.	.	y	.	0	chr15_hap2	13433820	.	T	TCTCAAAATATCCTCTTGTAGATTCTACAAAAAGAGTGTTTCCAAACTGCTGTATCAAAACAAAGGTTCATCTCTGTTAGTTGAGGACACACATCACAAATAAGTTTCTGAGAATGCTTCTGTCTAGTTCTTATTTGAAGACATTTCCTTTCTCACCTTAGGCCTGAAAGCGCTCGAAATATCCACTTCCAGATACGACAGAAACTGTGATTCAAACCTGCTCTATGAAAGGGAATGTTCAACTAGGTGACTTGAATGCAAACATCACAAAGCAGTTTCTGAGAATGCTGCTGTCTACTTTCTATTTGTAATCCCGTTTCCAACGAAATCCTCAGAACTATCGAAATTTCCAATTGCAGATTCCACAAAAAGCGTGTTTCAAAGCTGCTCTGTAAAAAG…	SVTYPE=INS;END=13433820;SVLEN=13564	INS	13433820	13564	.	.
chr15	24931141	SV_118	T	<DUP:TANDEM>	DUP	DUP:TANDEM	73025	25004166	0	1	0	1	.	1	T	.	.	.	DJ	1,2	1	2	0/1	.	0|1	0|1	0/1:.:.:3:0|1	https://github.com/jzook/HG008SVcuration/issues/254	n	y	n	n	n	1	chr15_hap2	18660729	svim_asm.INS.91	C	gt30kb	SVTYPE=INS;END=18660729;SVLEN=73026	INS	18660729	73026	0.348214	HG8T-elem-long-31x:20/50(0.40),HG8T-PB-Hifi-116x:18/85(0.21),HG8T-UCSC-ONT-UL-54x:26/53(0.49),HG8T-NE-ONT-UL-54x:14/36(0.39)
chr15	31496985	SV_119	C	<DUP:TANDEM>	DUP	DUP:TANDEM	140329	31637314	.	.	.	.	.	.	.	.	.	.	DJ	1,2	2	1	1|0	.	.	1|0	0/1:.:.:3:1|0	https://github.com/jzook/HG008SVcuration/issues/255	n	y	n	n	n	1	chr15_hap1	26560619	.	T	<DUP:TANDEM>	.	DUP:TANDEM	27015929	.	0.319502	HG8T-elem-long-31x:34/54(0.63),HG8T-PB-Hifi-116x:23/99(0.23),HG8T-UCSC-ONT-UL-54x:13/41(0.32),HG8T-NE-ONT-UL-54x:7/47(0.15)
chr15	40450789	SV_198	A	AG[chr12:121442781[	BND	TRA:BALANCED	.	.	.	.	.	.	.	.	.	SV_107	cluster_11	cluster_11	.	.	1	0	1|0	.	0|1	0|1	0/1:.:.:.:0|1	https://github.com/jzook/HG008SVcuration/issues/244	n	y	n	n	n	1	chr15_hap2	34211557	svim_asm.BND.22	N	N[chr12_hap2:122063553[	SVTYPE=BND	BND	.	.	0.482201	HG8T-elem-long-31x:53/107(0.50),HG8T-PB-Hifi-116x:49/109(0.45),HG8T-UCSC-ONT-UL-54x:21/45(0.47),HG8T-NE-ONT-UL-54x:26/48(0.54)
chr15	40450793	SV_199	A	]chr12:121442783]A	BND	TRA:BALANCED	.	.	-2	2	.	.	.	4	GGAG	SV_108	cluster_11	cluster_11	.	.	1	1	0/1	.	0|1	0|1	0/1:.:.:.:0|1	https://github.com/jzook/HG008SVcuration/issues/243	n	y	n	n	n	1	chr15_hap2	34211559	svim_asm.BND.23	N	]chr12_hap2:122063557]N	SVTYPE=BND	BND	.	.	0.376471	HG8T-elem-long-31x:57/110(0.52),HG8T-PB-Hifi-116x:42/129(0.33),HG8T-UCSC-ONT-UL-54x:14/47(0.30),HG8T-NE-ONT-UL-54x:15/54(0.28)
chr15	44117202	SV_120	A	<DUP:TANDEM>	DUP	DUP:TANDEM	131268	44248470	0	3	0	3	.	3	ATG	.	.	.	DJ	1.1,1	1	1	0/1	.	.	0/1	0/1:.:.:2.1:0/1	https://github.com/jzook/HG008SVcuration/issues/256	y	y	n	n	n	1	.	.	.	.	.	.	.	.	.	0.126904	HG8T-elem-long-31x:5/33(0.15),HG8T-PB-Hifi-116x:8/87(0.09),HG8T-UCSC-ONT-UL-54x:7/35(0.20),HG8T-NE-ONT-UL-54x:5/42(0.12)
chr15	67850254	SV_212	C	<DEL>	DEL	DEL	-45448	67895702	0	2	0	2	.	2	CA	.	.	.	DJ	0.9,1	1	1	0/1	.	.	0/1	0/1:.:.:1.9:0/1	https://github.com/jzook/HG008SVcuration/issues/307	y	y	n	n	n	1	.	.	.	.	.	.	.	.	.	0.0214286	HG8T-elem-long-31x:1/83(0.01),HG8T-PB-Hifi-116x:5/198(0.03),HG8T-UCSC-ONT-UL-54x:3/67(0.04),HG8T-NE-ONT-UL-54x:0/72(0.00)
chr15	79431718	SV_121	T	<DEL>	DEL	DEL	-1015	79432733	.	.	.	.	.	.	.	.	.	.	DJ	0.9,1	1	0	0|1	.	0|1	0|1	0/1:.:.:1.9:0|1	https://github.com/jzook/HG008SVcuration/issues/257	y	y	n	n	n	1	.	.	.	.	.	.	.	.	.	0.240458	HG8T-elem-long-31x:5/77(0.06),HG8T-PB-Hifi-116x:18/76(0.24),HG8T-UCSC-ONT-UL-54x:16/50(0.32),HG8T-NE-ONT-UL-54x:24/59(0.41)
chr15	90787621	SV_122	T	<DUP:TANDEM>	DUP	DUP:TANDEM	101482	90889103	0	2	0	2	.	2	AA	.	.	.	DJ	1,1.8	1	1	0/1	.	.	0/1	0/1:.:.:2.8:0/1	https://github.com/jzook/HG008SVcuration/issues/258	y	y	n	n	n	1	.	.	.	.	.	.	.	.	.	0.0555556	HG8T-elem-long-31x:2/17(0.12),HG8T-PB-Hifi-116x:2/61(0.03),HG8T-UCSC-ONT-UL-54x:2/33(0.06),HG8T-NE-ONT-UL-54x:2/33(0.06)
chr15	98348348	SV_123	C	<DUP:TANDEM>	DUP	DUP:TANDEM	460879	98809227	0	1	0	1	.	1	C	.	.	.	DJ	1,2	2	1	1|0	1|0	.	1|0	0/1:.:.:3:1|0	https://github.com/jzook/HG008SVcuration/issues/259	n	y	n	n	n	1	chr15_hap1	93754144	svim_asm.DUP_TANDEM.13	N	<DUP:TANDEM>	SVTYPE=DUP:TANDEM;END=94214379;SVLEN=460236	DUP:TANDEM	94214379	460236	0.357759	HG8T-elem-long-31x:38/55(0.69),HG8T-PB-Hifi-116x:19/85(0.22),HG8T-UCSC-ONT-UL-54x:13/46(0.28),HG8T-NE-ONT-UL-54x:13/46(0.28)
chr16	10000	CNA_19	N	<CNV:HAP1>,<CNV:HAP2>	CNV	DEL	46371084,46371084	46381084	-10000	0	-11809573	0	-11799573,10000,-11799573,10000	.	.	.	.	simple_5,.	D	0,1	0	1	1|2	.	.	1|2	1/2:.:.:1:1|2	https://github.com/jzook/HG008SVcuration/issues/318	n	y	n	.	n	1	chr16_hap1	0	.	.	.	.	.	.	.	.	.
chr16	4484204	SV_124	G	<DUP:TANDEM>	DUP	DUP:TANDEM	320029	4804233	0	1	0	1	.	1	A	.	.	.	DJ	0,2	0	2	0|1	.	0|1	0|1	0/1:.:.:2:0|1	https://github.com/jzook/HG008SVcuration/issues/260	n	y	n	n	n	1	chr16_hap2	4539572	svim_asm.DUP_TANDEM.22	N	<DUP:TANDEM>	SVTYPE=DUP:TANDEM;END=4859678;SVLEN=320107	DUP:TANDEM	4859678	320107	0.518248	HG8T-elem-long-31x:28/38(0.74),HG8T-PB-Hifi-116x:13/43(0.30),HG8T-UCSC-ONT-UL-54x:14/26(0.54),HG8T-NE-ONT-UL-54x:16/30(0.53)
.	.	SV_350	.	.	INS	.	8484	.	.	.	.	.	.	.	.	.	.	.	.	.	.	.	.	.	.	.	.	https://github.com/jzook/HG008SVcuration/issues/446	.	.	.	y	.	0	chr16_hap2	34937166	svim_asm.INS.92	T	TTAAGGTTAGACAGAGGAATTCCCAGTAACTTCCTTGTGTTGTGTGCATTCAACTCACAGAGTTGAATGATTCTTTACACAGAGCAGATTTGAGACACTCTTTTGGTGGAATTTGTAAGTGGAGAATTCAGCCGCTTTGAGGTCAACGGTAGAAAAGGAAATATCTTCGTATAAAAACTAGACAGAATGATTCTCAGAAACTGTTTTGTGATGTGTGCGTTCAACTCACAGAGTTTAACCTTTCTTTTCAAAGAGCAGTTAGGAAACACTCTGTTTGTAAAGTCTGCAAGCGGATATTCAGACCTCTTTGAGGCCTTCGTTGGAAACGGGATTTCTTCATATTATGCTAGACAGATGAATTCTCAGTAACTTCCTTGTGTTGTGTGTATTCAACTCACA…	SVTYPE=INS;END=34937166;SVLEN=8484	INS	34937166	8484	.	.
chr16	46381084	SV_231	N	]chr12:34719407]N	BND	TRA:UNBALANCED	.	.	-11809573	0	.	.	.	.	.	SV_230	.	simple_5	.	.	1	1	0/1	.	.	1|0	0|1:.:.:.:1|0	https://github.com/jzook/HG008SVcuration/issues/318	n	u	n	y	y	0	chr16_hap1	36468117	svim_asm.BND.15	N	]chr12_hap1:35012618]N	SVTYPE=BND	.	.	.	.	.
.	.	SV_349	.	.	INS	.	61150	.	.	.	.	.	.	.	.	.	.	.	.	.	.	.	.	.	.	.	.	https://github.com/jzook/HG008SVcuration/issues/445	.	.	.	y	.	0	chr16_hap1	36635015	.	.	<INS>	.	INS	36635015	61150	.	.
.	.	SV_317	.	.	DEL	.	-5305	.	.	.	.	.	.	.	.	.	.	.	.	.	.	.	.	.	.	.	.	https://github.com/jzook/HG008SVcuration/issues/411	.	.	.	y	.	0	chr16_hap2	40668682	svim_asm.DEL.118	GTTTTGAGTCCTTTCGATAAAGATTCCATTTTAGTCCATTCAATAATTCCACTGGAGTCCATTCGATGATTGCTTTTAATTCCATTCGATGATATTCCATTCGAGTCCATTTGATGATTCCATTCGTTGCTATTAGATGATGATTCCATTCATGACCATTTGGTGATTCCATTCGATTTCATTCGTTGATGATTCCATTCGAGTCCATTCCATGATTCCATTCAAGTCCATTTGATGATTTCTTTGAATTCAATTCGATGATGATTCCATTCGAGTCCATTCGATGATTCCATTCAGTTCCATTCGATGATGATTCCTTTCGAGACCATTTGATGATTCCATTCAATTCATTTGATGATGATTCCATTCAATTCCATTGGATGATTCCAATATTTTCCA…	G	SVTYPE=DEL;END=40673987;SVLEN=-5305	DEL	40673987	-5305	.	.
.	.	SV_318	.	.	INS	.	3194	.	.	.	.	.	.	.	.	.	.	.	.	.	.	.	.	.	.	.	.	https://github.com/jzook/HG008SVcuration/issues/412	.	.	.	y	.	0	chr16_hap2	40858858	svim_asm.INS.93	T	TGATCTCATTCGATGATGATTCCATTCAACTCCATTCGATGTTTCCATTCGAGTTCATTCTATTATTCCATTAGATTCCATTCGATGATGATTCCATTCGATTCCATTTGATGATTGCATTCTATTTCATTTGATGATGATTCCATTCGAGTCCACTCGATGATTCCATTCGAGTCCATTTAATGAATCCATTGGTTTCAATTCTATGATGATTACATTGGATTCCATTCGTTGATGATTTCATTCGGTTCCATTCAATGATGATTCCATTCAATTCCTTTCAATGTTTCCATTCAATTGCATACGATGATGCTTCCATTTGATTTGATTCGACAGTGAGCCATTCGATTCAATTCCATGATGAATCTATTTTATTCAATTGGTTGACATTTCCATTCG…	SVTYPE=INS;END=40858858;SVLEN=3194	INS	40858858	3194	.	.
.	.	SV_273	.	.	INS	.	22973	.	.	.	.	.	.	.	.	.	.	.	.	.	.	.	.	.	.	.	.	https://github.com/jzook/HG008SVcuration/issues/364	.	.	.	y	.	0	chr16_hap1	42186241	svim_asm.INS.49	T	TGATGATTCCATTCGAGTCCCTTTGATGATTCCATTCAATTCCATTCTCCGATGATTTCTTTTGAGCCCATTCAATGCTTCCACTCGATTCCATATGATGATGACTCCATTCGATGAAATTCCATGATGATTCCATTCGCTTGCATTCGATGATGATTCCACTTGAGTCCGTTAGAAGATTCTATTCAATTACATTCCATGACGATTCTGTTCGAGTCCATTTGATGATTCCATTAGACTCCATTCGACGATGATTCCATTCGATGTTATTCGATGATGATTCCATTCAACTCCATTCGATGTTTCCATTCGAGTTCATTCTATTATTCCATTAGATTCCATTCGATGATGATTCCATTCGATTCCATTTGATGATTGCATTCTATTTCATTTGATGAT…	SVTYPE=INS;END=42186241;SVLEN=22973	INS	42186241	22973	.	.
chr16	50928456	SV_125	N	<DEL>	DEL	CNV:TR	-168	50928624	.	.	.	.	0,42	.	.	.	.	.	.	.	0	1	1|0	.	.	1|0	0/1:.:.:.:1|0	https://github.com/jzook/HG008SVcuration/issues/261	n	y	n	n	y	1	chr16_hap1	46866277	svim_asm.DEL.92	AGACTGATGGTTCCTGGAGCCAGGCTGGCTCCTGCATGTTCAGGACTGATGGTTCCTGGAGCCAGGCTGGCTCCTGCATGTTCAGGACTGATGGTTCCTGGAGCCAGGCTGGCTCCTGCATGTTCAGGACTGATGGTTCCTGGAGCCAGGCTGGCTCCTGCATGTTCAGGACTGATGGTTCCTGGAGCCAGGCTGGCTCCTGCATGTTCAG	A	SVTYPE=DEL;END=46866487;SVLEN=-210	DEL	46866487	-210	0.524229	HG8T-elem-long-31x:0/14(0.00),HG8T-PB-Hifi-116x:67/118(0.57),HG8T-UCSC-ONT-UL-54x:26/45(0.58),HG8T-NE-ONT-UL-54x:26/50(0.52)
chr16	72462758	SV_126	G	<DUP:TANDEM>	DUP	DUP:TANDEM	91031	72553789	0	1	0	1	.	1	C	.	.	.	DJ	1,2	1	2	0/1	.	0|1	0|1	0/1:.:.:3:0|1	https://github.com/jzook/HG008SVcuration/issues/262	n	y	n	n	n	1	chr16_hap2	69767751	svim_asm.INS.94	G	gt30kb	SVTYPE=INS;END=69767751;SVLEN=91033	INS	69767751	91033	0.378049	HG8T-elem-long-31x:38/47(0.81),HG8T-PB-Hifi-116x:27/99(0.27),HG8T-UCSC-ONT-UL-54x:16/49(0.33),HG8T-NE-ONT-UL-54x:12/51(0.24)
chr16	89166442	SV_127	CGATCTGCTGGGGACACAGACCCACGCAGCAGGGGAGAGGACAGACGTCCGGAACTGGGTAGAGATGGGCCGTGGGTGG	C	DEL	DEL	-78	89166520	0	64	.	.	.	64	GATCTGCTGGGGACACAGACCCACGCAGCAGGGGAGAGGACAGACGTCCGGAACTGGGTAGAGA	.	.	.	DJ	0,1	1	0	0|1	.	0|1	0|1	0/1:.:.:1:0|1	https://github.com/jzook/HG008SVcuration/issues/263	n	y	n	n	n	1	chr16_hap2	86510978	svim_asm.DEL.119	CGATCTGCTGGGGACACAGACCCACGCAGCAGGGGAGAGGACAGACGTCCGGAACTGGGTAGAGATGGGCCGTGGGTGG	C	SVTYPE=DEL;END=86511056;SVLEN=-78	DEL	86511056	-78	0.508475	HG8T-elem-long-31x:4/10(0.40),HG8T-PB-Hifi-116x:41/76(0.54),HG8T-UCSC-ONT-UL-54x:20/41(0.49),HG8T-NE-ONT-UL-54x:25/50(0.50)
chr17	10000	CNA_20	N	<CNV:HAP1>,<CNV:HAP2>	CNV	DEL	32660397,32660397	32670397	-10000	0	0	0	0,10000,0,10000	.	.	.	.	.	D	0,1	1	0	1|2	.	.	1|2	1/2:.:.:1:1|2	https://github.com/jzook/HG008SVcuration/issues/267	n	y	n	.	n	1	chr17_hap2	0	.	.	.	.	.	.	.	.	.
chr17	31964216	SV_128	T	<DUP:TANDEM>	DUP	DUP:TANDEM	13253	31977469	0	21	0	21	.	21	GGGTTTCACCGTGTTAGCCAG	.	.	.	DJ	0,1.2	1	0	0/1	1|0	.	1|0	0/1:.:.:1.2:1|0	https://github.com/jzook/HG008SVcuration/issues/264	y	y	n	n	u	1	.	.	.	.	.	.	.	.	.	0.253731	HG8T-elem-long-31x:5/9(0.56),HG8T-PB-Hifi-116x:5/26(0.19),HG8T-UCSC-ONT-UL-54x:4/15(0.27),HG8T-NE-ONT-UL-54x:3/17(0.18)
chr17	31977413	SV_129	G	<DEL>	DEL	DEL	-26715	32004128	0	1	0	1	.	1	G	.	.	.	DJ	0,0.5	0	0	0/1	1|0	.	1|0	0/1:.:.:0.5:1|0	https://github.com/jzook/HG008SVcuration/issues/264	y	y	n	n	u	1	.	.	.	.	.	.	.	.	.	0.399209	HG8T-elem-long-31x:28/67(0.42),HG8T-PB-Hifi-116x:41/110(0.37),HG8T-UCSC-ONT-UL-54x:15/37(0.41),HG8T-NE-ONT-UL-54x:17/39(0.44)
chr17	32305445	CNA_42	N	<CNV:HAP1>,<CNV:HAP2>	CNV	CNLOH	364952,364952	32670397	0	0	0	0	0,0,0,0	.	.	.	cluster_12	cluster_12,.	D	0,2	2	0	1|2	.	.	1|2	1/2:.:.:2:1|2	https://github.com/jzook/HG008SVcuration/issues/265	n	y	n	.	n	1	chr17_hap1	32037436	.	.	.	.	.	.	.	.	.
chr17	32305445	SV_130	A	[chr17:32673231[AA	BND	DUP:TANDEM	.	.	.	.	.	.	.	.	.	SV_200	cluster_12	cluster_12	.	.	2	0	0/1	.	.	1|0	0|1:.,chr17*32305445*1:.,1:.:1|0	https://github.com/jzook/HG008SVcuration/issues/265	n	y	n	n	y	1	chr17_hap1	32037436	svim_asm.INV.1	A	[chr17_hap1:32405419[AA	SVTYPE=INV;END=32409991	INV	32409991	.	0.286792	HG8T-elem-long-31x:43/119(0.36),HG8T-PB-Hifi-116x:33/146(0.23)
chr17	32670397	CNA_43	N	<CNV:HAP1>,<CNV:HAP2>	CNV	DEL	2834,2834	32673231	0	0	0	0	0,0,0,0	.	.	.	cluster_12	cluster_12,.	D	0,1	1	0	1|2	.	.	1|2	1/2:.:.:1:1|2	https://github.com/jzook/HG008SVcuration/issues/265	n	y	n	.	n	1	chr17_hap1	32402580	.	.	.	.	.	.	.	.	.
chr17	32670397	SV_131	A	AATTAGGT]chr17:32677808]	BND	INV	.	.	.	.	.	.	.	.	.	SV_201	cluster_12	cluster_12	.	.	1	0	0/1	1|0	.	1|0	0|1:.,chr17*32305445*1:.,2:.:1|0	https://github.com/jzook/HG008SVcuration/issues/266	n	y	n	n	y	1	chr17_hap1	32402580	svim_asm.INV.1	A	AATTAGGT]chr17_hap1:32409998]	SVTYPE=INV;END=32409991	INV	32409991	.	.	.
chr17	32673231	CNA_44	N	<CNV:HAP1>,<CNV:HAP2>	CNV	CNLOH	4577,4577	32677808	0	0	0	0	0,0,0,0	.	.	.	cluster_12	cluster_12,.	D	0,2	2	0	1|2	.	.	1|2	1/2:.:.:2:1|2	https://github.com/jzook/HG008SVcuration/issues/265	n	y	n	.	n	1	chr17_hap1	32405419	.	.	.	.	.	.	.	.	.
chr17	32673231	SV_200	G	[chr17:32305445[TG	BND	INV:DUP	.	.	.	.	.	.	.	.	.	SV_130	cluster_12	cluster_12	.	.	2	0	0/1	1|0	.	1|0	0|1:.,chr17*32305445*1:.,1:.:1|0	https://github.com/jzook/HG008SVcuration/issues/265	n	y	n	n	y	1	chr17_hap1	32405419	svim_asm.INV.1	G	[chr17_hap1:32037436[TG	SVTYPE=INV;END=32409991	INV	32409991	.	0.286792	HG8T-elem-long-31x:43/119(0.36),HG8T-PB-Hifi-116x:33/146(0.23)
chr17	32677808	CNA_45	N	<CNV:HAP1>,<CNV:HAP2>	CNV	DEL	7209583,7209583	39887391	0	0	0	0	0,0,0,0	.	.	.	cluster_12	cluster_12,.	D	0,1	1	0	1|2	.	.	1|2	1/2:.:.:1:1|2	https://github.com/jzook/HG008SVcuration/issues/265	n	y	n	.	n	1	chr17_hap1	32409998	.	.	.	.	.	.	.	.	.
chr17	32677808	SV_201	C	CACCTAAT]chr17:32670397]	BND	INV	.	.	.	.	.	.	.	.	.	SV_131	cluster_12	cluster_12	.	.	1	0	0/1	1|0	.	1|0	0|1:.,chr17*32305445*1:.,2:.:1|0	https://github.com/jzook/HG008SVcuration/issues/266	n	y	n	n	y	1	chr17_hap1	32409998	svim_asm.INV.1	C	CACCTAAT]chr17_hap1:32402580]	SVTYPE=INV;END=32409991	INV	32409991	.	.	.
chr17	39887391	CNA_21	N	<CNV:HAP1>,<CNV:HAP2>	CNV	CNLOH	43360050,43360050	83247441	0	0	0	10000	0,10000,0,10000	.	.	.	.	simple_6,.	D	0,2	2	0	1|2	.	.	1|2	1/2:.:.:2:1|2	https://github.com/jzook/HG008SVcuration/issues/267	n	y	n	.	n	1	chr17_hap1	39422848	.	.	.	.	.	.	.	.	.
chr17	39887391	SV_132	N	N]chr15:10000]	BND	TRA:UNBALANCED	.	.	.	.	.	.	.	.	.	SV_232	.	simple_6	.	.	2	0	0/1	.	.	1|0	0/1:.:.:.:1|0	https://github.com/jzook/HG008SVcuration/issues/267	n	u	n	mate	y	0	chr17_hap1	39422848	.	N	N]chr15_hap1:73964]	.	.	.	.	.	.
chr17	53933117	SV_133	C	<DEL>	DEL	DEL	-12028	53945145	0	4	0	4	.	4	TCTA	.	.	.	DJ	0,0	0	0	0/1	1|0	.	1|0	0/1:.:.:0:1|0	https://github.com/jzook/HG008SVcuration/issues/268	n	y	n	n	n	1	chr17_hap1	53706337	svim_asm.DEL.94	CTCTACCCCACGTATTTTTGATTTACACAAATACTGGCTGAAAAACTTTACATTGCTAGTCAACTTCTGATTCAAAGTCAATAAATTAATCAGATCATGGACATCTCTAATAATCCTCAGACACTCACACACATATGTCTAACTAATAATATTCTTACCCTTTTTGTGATAACACAGCTGCTAACTTTATAGAGATGGGTATACTGTGCAAATCGAATGGCCAGACTCAATATTTTCCCGATAGTCTCTTCATTGAAGTTCTTCAGGGACCCCCCCTATTTATAATAAAGTCATAGCTAACTCGGATATTGACTTACTGATATTCTTATGTCAAAATCCAAACTAAATTGAAGATCTTCACAAACAACTGGAATCTCTATGAACTAAAATGTCTACTAA…	C	SVTYPE=DEL;END=53718366;SVLEN=-12029	DEL	53718366	-12029	1	HG8T-elem-long-31x:58/58(1.00),HG8T-PB-Hifi-116x:107/107(1.00),HG8T-UCSC-ONT-UL-54x:37/37(1.00),HG8T-NE-ONT-UL-54x:53/53(1.00)
chr18	12027688	SV_134	A	<DUP:TANDEM>	DUP	DUP:TANDEM	80274	12107962	0	1	0	1	.	1	C	.	.	.	DJ	1,2	1	2	0/1	.	0|1	0|1	0/1:.:.:3:0|1	https://github.com/jzook/HG008SVcuration/issues/269	n	y	n	n	n	1	chr18_hap2	12060650	svim_asm.INS.95	A	gt30kb	SVTYPE=INS;END=12060650;SVLEN=80285	INS	12060650	80285	0.371308	HG8T-elem-long-31x:30/49(0.61),HG8T-PB-Hifi-116x:16/93(0.17),HG8T-UCSC-ONT-UL-54x:24/45(0.53),HG8T-NE-ONT-UL-54x:18/50(0.36)
.	.	SV_319	.	.	INS	.	3401	.	.	.	.	.	.	.	.	.	.	.	.	.	.	.	.	.	.	.	.	https://github.com/jzook/HG008SVcuration/issues/413	.	.	.	y	.	0	chr18_hap2	15594128	svim_asm.INS.96	G	GTAGACAGCAGCATTCTCGGGAGATTCTTTGTGATGTTTGCTTTGAAGTCACAGAGTTGAATATTCCCTTCAATAGAGCAGGTTTGAAACACTCTTTCCGTAGTATCTGGAAGTGGACATTTCGATCGATTTCAGGCCTATGTTGAAAAAGGAAATATCTTAACATAAAAACTAGACAGAAGCATTCTCAGAAACGTCTTTGTGATGTGTGTCCTCAACTAACAGAGTTCAACCTTTCTTATGATACAGCAGTTGGGAAACACTCTTTTTATAGAATTTGCAAGTTGATACATGGATAGCCCTAACTATTTCGTTGGAAACGGGAATATCTTCACATAAAACCTAGACAGAAGCACTCTCAGAAACTACTTTGTGATATCTGCATTGATATCAGAGAGT…	SVTYPE=INS;END=15594128;SVLEN=3401	INS	15594128	3401	.	.
.	.	SV_320	.	.	DEL	.	-680	.	.	.	.	.	.	.	.	.	.	.	.	.	.	.	.	.	.	.	.	https://github.com/jzook/HG008SVcuration/issues/414	.	.	.	y	.	0	chr18_hap2	16244786	svim_asm.DEL.121	AGGGATTACATATAAAAAGCAGACAGCAGCATTCTCAGAAACTTCTTTGTGATGATTGTATTCAGGACACACAGTTGAACATTCCCTATCATAGAGCAGGTTGGAATCACTCCTTTTGTAGTATCTGGAAGTGGACATTTGGAGCGCTTTCAGGCCTATGTTGAAAAAGGAAATATCTTCCCATAACAACTAGGCAGAAGCATTCTCAGAAACTTGTTTGTGATGTGTGCCTTCTACTAACACAGTTGAACCTTTCTTTTCATAGAGCAGTTTCGAAACACTCTTTTTGTAGAATCTGCAAGAGGATATTTGCATAGATTTGAGGATTTCGTGGGAAACGGGATTGTCTTCAGGTAAAATCTAGACAGAAGCATTCTCAGAAACTTCTTTGGGATGTTT…	A	SVTYPE=DEL;END=16245466;SVLEN=-680	DEL	16245466	-680	.	.
.	.	SV_351	.	.	INS	.	4744	.	.	.	.	.	.	.	.	.	.	.	.	.	.	.	.	.	.	.	.	https://github.com/jzook/HG008SVcuration/issues/447	.	.	.	y	.	0	chr18_hap1	16659140	svim_asm.INS.51	C	CAGAAGCATTCTCAGAAACTTCTTTGGGATGTTTGCATTCAAGTCACAGAGTAGAACATTCCCTTTGGTAGAGCAGGTTTGAAACACTCTTTTTTTAGTATATGGAAGTGGACATTTGGAGCGCTTTCAGGCCTACGTTGGAAAAGGAAATATCTTCCCATAACAACTAGACAGAAGCATTCTCAGAAACTAGTTTCTGATGTGTGTCCTCAACTAACACAGTTGAACATTTCTTTAGACAGAACAGTTTTGAAACACTCTTTTTGTGGAATCTGCAAGTGGCTATTTGGCTAGATTTGAGGATTTCGTTGGAAACGGGATTACATATAAAAAGCAGTCAGCAGCATTCTCAGAAAGTTCTTTGTGATGATTGCATTCAAGTCACAGAATTGAACATTC…	SVTYPE=INS;END=16659140;SVLEN=4744	INS	16659140	4744	.	.
chr18	18820086	CNA_46	N	<CNV:HAP1>,<CNV:HAP2>	CNV	DEL	2673524,2673524	21493610	-3000000	2000000	0	0	-3000000,2000000,-3000000,2000000	.	.	.	cluster_15	cluster_15,.	D	0,1	0	1	1|2	.	.	1|2	1/2:.:.:1:1|2	https://github.com/jzook/HG008SVcuration/issues/267	n	y	n	.	n	1	chr18_hap1	17763440	.	.	.	.	.	.	.	.	.
chr18	18820086	SV_207	T	T]chr18:28449940]	BND	INV	.	.	-3000000	2000000	.	.	.	.	.	SV_206	cluster_15	cluster_15	.	.	0	0	0/1	.	.	1|0	1|0:.,chr20*25499120*1:.,1:.:1|0	https://github.com/jzook/HG008SVcuration/issues/270	n	u	n	y	y	0	chr18_hap1	17763440	svim_asm.INV.2	T	T]chr18_hap1:25793609]	SVTYPE=INV;END=25793609	INV	25793609	.	.	.
chr18	21493610	SV_136	T	[chr20:25499120[T	BND	BND	.	.	0	1	.	.	.	1	T	SV_208	cluster_15	cluster_15	.	.	1	1	0/1	1|0	.	1|0	1|0:.,chr20*25499120*1:.,2:.:1|0	https://github.com/jzook/HG008SVcuration/issues/270	n	y	n	n	y	1	chr18_hap1	18825102	svim_asm.BND.16	N	[chr20_hap1:25541328[N	SVTYPE=BND	BND	.	.	0.315657	HG8T-elem-long-31x:38/123(0.31),HG8T-PB-Hifi-116x:53/145(0.37),HG8T-UCSC-ONT-UL-54x:17/58(0.29),HG8T-NE-ONT-UL-54x:17/70(0.24)
.	.	SV_321	.	.	DEL	.	-2033	.	.	.	.	.	.	.	.	.	.	.	.	.	.	.	.	.	.	.	.	https://github.com/jzook/HG008SVcuration/issues/415	.	.	.	y	.	0	chr18_hap2	19498871	svim_asm.DEL.123	TTTGAACATTCCCTATCATAGAGCAGGTTTGAATCACTCCTTTTGTAGTATCTGGAAGTGGACATTTGGAGCGCTTTCAGGCCTATGTTGGAAAAGGAAATATCTTCCCATAACAACTAGACAGAAGCATTCTCAGAAACTTATTTGAGATGTGTGTACTCAACTAAGAGAATTGAACCACCGTTTTGAAGGAGCAGTTTTGAAACACTCTTTTTCTGGAATCTGCAAGTGGATATTTGGCTAGCTTTGGGGATTTCGCTGGAAGCGGGAATACATATAAAAAGCACACAGCAGCGTTCTGAGAAACTGCTTTCTGATGTTTGCATTCAAGTCAAAAGTTGAACACTCCCTTTCATAGAGCAGTCTTGAAACACCCCTTTTGTAGTATCTGGAACTGGA…	T	SVTYPE=DEL;END=19500904;SVLEN=-2033	DEL	19500904	-2033	.	.
chr18	22492810	SV_137	C	<DUP:TANDEM>	DUP	DUP:TANDEM	730112	23222922	.	.	.	.	.	.	.	.	.	.	DJ	1,2	2	1	1|0	1|0	.	1|0	0/1:.:.:3:1|0	https://github.com/jzook/HG008SVcuration/issues/271	n	y	n	n	n	1	chr18_hap1	19826730	svim_asm.DUP_TANDEM.14	N	<DUP:TANDEM>	SVTYPE=DUP:TANDEM;END=20562914;SVLEN=736185	DUP:TANDEM	20562914	736185	0.379747	HG8T-elem-long-31x:39/64(0.61),HG8T-PB-Hifi-116x:28/96(0.29),HG8T-UCSC-ONT-UL-54x:9/37(0.24),HG8T-NE-ONT-UL-54x:14/40(0.35)
chr18	28449940	CNA_22	N	<CNV:HAP1>,<CNV:HAP2>	CNV	DEL	31483,31483	28481423	0	0	0	0	0,0,0,0	.	.	.	cluster_15	cluster_15,.	D	0,1	0	1	1|2	.	.	1|2	1/2:.:.:1:1|2	https://github.com/jzook/HG008SVcuration/issues/267	n	y	n	.	n	1	chr18_hap1	25793609	.	.	.	.	.	.	.	.	.
chr18	28449940	SV_206	T	T]chr18:18820086]	BND	INV	.	.	.	.	.	.	.	.	.	SV_207	cluster_15	cluster_15	.	.	0	1	0/1	.	.	1|0	1|0:.,chr20*25499120*1:.,1:.:1|0	https://github.com/jzook/HG008SVcuration/issues/270	n	u	n	mate	y	0	chr18_hap1	25793609	svim_asm.INV.2	T	T]chr18_hap1:17763440]	SVTYPE=INV;END=25793609	INV	25793609	.	.	.
chr18	28481423	CNA_47	N	<CNV:HAP1>,<CNV:HAP2>	CNV	DEL	1143,1143	28482566	0	0	0	0	0,0,0,0	.	.	.	cluster_15	cluster_15,.	D	0,0	0	0	1|2	.	.	1|2	1/2:.:.:1:1|2	https://github.com/jzook/HG008SVcuration/issues/267	n	y	n	.	n	1	chr18_hap2	28978313	.	.	.	.	.	.	.	.	.
chr18	28481423	SV_138	C	C[chrX:95812869[	BND	TRA:BALANCED	.	.	0	1	.	.	.	1	A	SV_204	cluster_14	cluster_14	.	.	0	1	0|1	.	0|1	0|1	0|1:.,chrX*95812869*1:.,1:.:0|1	https://github.com/jzook/HG008SVcuration/issues/272,https://github.com/jzook/HG008SVcuration/issues/273	n	y	n	n	u	1	chr18_hap2	28978313	svim_asm.BND.24	N	N[chrX_hap2:94525418[	SVTYPE=BND	BND	.	.	0.475556	HG8T-elem-long-31x:24/56(0.43),HG8T-PB-Hifi-116x:50/104(0.48),HG8T-UCSC-ONT-UL-54x:15/31(0.48),HG8T-NE-ONT-UL-54x:18/34(0.53)
chr18	28482566	CNA_48	N	<CNV:HAP1>,<CNV:HAP2>	CNV	DEL	51880719,51880719	80363285	0	0	0	10000	0,10000,0,10000	.	.	.	cluster_15	cluster_15,.	D	0,1	0	1	1|2	.	.	1|2	1/2:.:.:1:1|2	https://github.com/jzook/HG008SVcuration/issues/267	n	y	n	.	n	1	chr18_hap2	28979455	.	.	.	.	.	.	.	.	.
chr18	28482566	SV_203	G	]chrX:95810797]G	BND	TRA:BALANCED	.	.	0	5	.	.	.	5	GCCTG	SV_205	cluster_14	cluster_14	.	.	0	1	0|1	.	0|1	0|1	0|1:.,chrX*95810797*1:.,1:.:0|1	https://github.com/jzook/HG008SVcuration/issues/272,https://github.com/jzook/HG008SVcuration/issues/273	n	y	n	n	u	1	chr18_hap2	28979455	svim_asm.BND.25	N	]chrX_hap2:94523351]N	SVTYPE=BND	BND	.	.	0.497512	HG8T-elem-long-31x:21/35(0.60),HG8T-PB-Hifi-116x:46/98(0.47),HG8T-UCSC-ONT-UL-54x:13/32(0.41),HG8T-NE-ONT-UL-54x:20/36(0.56)
chr18	80262679	SV_247	CCGCGCCGCGCCTCTGTGCGCCTGCGCGGGCGCGCCGCGCCTCTGTGCGCCTGCGCGGG	C	DEL	CNV:TR	-58	80262737	0	124	0	124	.	.	.	.	.	.	.	.	0	1	0|1	.	0|1	0|1	0|1:.:.:1:0|1	https://github.com/jzook/HG008SVcuration/issues/417	n	y	n	n	n	1	chr18_hap2	80887177	svim_asm.DEL.125	CCGCGCCGCGCCTCTGTGCGCCTGCGCGGGCGCGCCGCGCCTCTGTGCGCCTGCGCGGG	C	SVTYPE=DEL;END=80887235;SVLEN=-58	DEL	80887235	-58	0.1	HG8T-elem-long-31x:0/3(0.00),HG8T-PB-Hifi-116x:4/48(0.08),HG8T-UCSC-ONT-UL-54x:5/23(0.22),HG8T-NE-ONT-UL-54x:2/36(0.06)
chr19	10000	CNA_23	N	<CNV:HAP1>,<CNV:HAP2>	CNV	DEL	38012545,38012545	38022545	-10000	0	0	0	0,10000,0,10000	.	.	.	cluster_6	.,cluster_6	D	1,0	1	0	1|2	.	.	1|2	1|2:chr19*11207688*1,chr19*38022545*1:.:1:1|2	https://github.com/jzook/HG008SVcuration/issues/277	n	y	n	.	n	1	chr19_hap2	0	.	.	.	.	.	.	.	.	.
chr19	4856356	SV_139	A	<DEL>	DEL	DEL	-4485	4860841	.	.	.	.	.	.	.	.	.	.	DJ	0,0.5	1	0	0|1	.	.	1|0	0/1:.:.:0.5:1|0	https://github.com/jzook/HG008SVcuration/issues/274	y	y	n	n	y	1	.	.	.	.	.	.	.	.	.	0.178771	HG8T-elem-long-31x:11/65(0.17),HG8T-PB-Hifi-116x:12/61(0.20),HG8T-UCSC-ONT-UL-54x:6/29(0.21),HG8T-NE-ONT-UL-54x:3/24(0.12)
chr19	11196190	SV_140	C	]chr19:11219009]C	BND	INV:DUP	.	.	-5	6	.	.	.	11	AGTAGCTGGGA	SV_187	cluster_7	cluster_7	.	.	1	0	1|0	.	.	1|0	0|0|1:.,.,chr19*11207688*1:.,.,2:.:1|0	https://github.com/jzook/HG008SVcuration/issues/276	y	y	n	n	y	1	.	.	.	.	.	.	.	.	.	0.25	HG8T-elem-long-31x:26/104(0.25)
chr19	11207618	SV_141	T	T]chr19:11207688]	BND	INV	.	.	-3	3	.	.	.	6	ACTCCC	SV_142	cluster_7	cluster_7	.	.	1	0	1|0	.	.	1|0	0|0|1:.,.,chr19*11207688*1:.,.,1:.:1|0	https://github.com/jzook/HG008SVcuration/issues/275	y	y	n	n	y	1	.	.	.	.	.	.	.	.	.	.	.
chr19	11207688	SV_142	G	G]chr19:11207618]	BND	INV	.	.	-3	3	.	.	.	6	GGGAGT	SV_141	cluster_7	cluster_7	.	.	1	0	1|0	.	.	1|0	0|1:.,chr19*11207688*1:.,1:.:1|0	https://github.com/jzook/HG008SVcuration/issues/276	y	y	n	n	y	1	.	.	.	.	.	.	.	.	.	.	.
chr19	11208275	SV_185	T	[chr19:11217804[T	BND	INV	.	.	-1	1	.	.	.	2	CT	SV_186	cluster_7	cluster_7	.	.	1	0	1|0	.	.	1|0	0|1:.,chr19*11207688*1:.,3:.:1|0	https://github.com/jzook/HG008SVcuration/issues/276	y	y	n	n	y	1	.	.	.	.	.	.	.	.	.	.	.
chr19	11217804	SV_186	G	[chr19:11208275[G	BND	INV	.	.	-1	1	.	.	.	2	AG	SV_185	cluster_7	cluster_7	.	.	1	0	1|0	.	.	1|0	0|0|1:.,.,chr19*11207688*1:.,.,3:.:1|0	https://github.com/jzook/HG008SVcuration/issues/276	y	y	n	n	y	1	.	.	.	.	.	.	.	.	.	.	.
chr19	11219009	SV_187	G	G[chr19:11196190[	BND	DUP	.	.	-5	6	.	.	.	11	AGTAGCTGGGA	SV_140	cluster_7	cluster_7	.	.	1	0	1|0	.	.	1|0	0|1|0:.,chr19*11207688*1,.:.,2,.:.:1|0	https://github.com/jzook/HG008SVcuration/issues/276	y	y	n	n	y	1	.	.	.	.	.	.	.	.	.	0.25	HG8T-elem-long-31x:26/104(0.25)
.	.	SV_274	.	.	DEL	.	-2212	.	.	.	.	.	.	.	.	.	.	.	.	.	.	.	.	.	.	.	.	https://github.com/jzook/HG008SVcuration/issues/367	.	.	.	y	.	0	chr19_hap1	24732910	svim_asm.DEL.103	CTTTCCTTCGATAGAGCAGTTTTGAAACGTGTTTTTGTAAGATCGGCAAGCGGATAATTGGCTTCGCTTTGTGTCCTTTGGTGGAAACGGGAATATCTTCTAATAAAAACTAGACAGAAATATTCTCAGAATCTCCTTTGTGATGTGGGCATTCAACTAACACAGTTGAACATTTCTTTTCACAGAGCAGTTTTGAAACACTCTTTTGGTAGAATCTGCCAGTGGATATTTGGAGCGCTTGGAGGGCTATTGTGCCAATGGAAATATCTGCCCCTGAAAACTAGACAGAAGCATTCTCAGAAACTACTTCGTGATGTTTGCATTCAACACAAAGAGTTGAACATACCTCTTCACAGAGCAGTTTTGAAAACATCTTTCTGTAGAATCTGCAAGTGGATA…	C	SVTYPE=DEL;END=24735122;SVLEN=-2212	DEL	24735122	-2212	.	.
.	.	SV_275	.	.	DEL	.	-9514	.	.	.	.	.	.	.	.	.	.	.	.	.	.	.	.	.	.	.	.	https://github.com/jzook/HG008SVcuration/issues/366	.	.	.	y	.	0	chr19_hap1	26147645	svim_asm.DEL.104	CCTTTGAGGCTTTCGTTGGAAACGGGATTTCTTCATATTCTGCTAGATAGAAAAATTCTCAGAAACTTCCTTGTGTTGTCTGTATTCAACTCACAGAGTTGAACGATCCTTTACACAGAGCAGACTTGAAACACTCCTTTTGTGGAATTTGCAAGTGGAGATTTCAGCCGCTTTGAGGTCAATGGTAGAATAGGAAATATCTTCCTATAGAAACTAGACAGAATGATTCTCAGAAACTCCTTTGTGCTGTGTGCATTCAACTCACAGAGTTTAACCTTTCTTTTCATAGAGCAGTTGGGAAACACTCTGTTTGTAAAGTCTGCAAGTGGATATTCAGACCTCCTTGAGGCCTTCGTTGGAAACGGGATTTCTTCATATTATGCTAGACAGAAGAATTCT…	C	SVTYPE=DEL;END=26157159;SVLEN=-9514	DEL	26157159	-9514	.	.
.	.	SV_276	.	.	INS	.	4420	.	.	.	.	.	.	.	.	.	.	.	.	.	.	.	.	.	.	.	.	https://github.com/jzook/HG008SVcuration/issues/365	.	.	.	y	.	0	chr19_hap1	28080612	svim_asm.INS.62	C	CTAGAATAGGAAATATCTTCCTATAGAAAGTAGACAGAATGATTCTCAGAAACTCCTTTGTGATGTGTGCGTTCAACTCACAGAGTTTAACCTTTCTTTTCATAGAGCAGTTAGGAAACACTCTGTTTGTAAAGTCTGCAAGTGGATATTCAGACATATTTGAGGCTTTCGTTGGAAACGGGATTTCTTCATATTATGCTAGACAGAAGAATTCTCAGTAACTTCCTTGTGTTGTGTGTATTCAACTCACAGAGTTGAACGATCCTTTACACAGAGCAGACTTGAAACACTCTTTTTGTGGAATTTGCAAGTGGAGATTTCAGCCGCTTTGAGGTCAATGGTAGAATAGGAAATATCTTCCTATAGAAACTAGACAGAATGATTCTCAGAAACTCCTTT…	SVTYPE=INS;END=28080612;SVLEN=4420	INS	28080612	4420	.	.
chr19	38022545	SV_143	N	]chr22:15154319]N	BND	CHROMOPLEXY	.	.	.	.	.	.	.	.	.	SV_234	cluster_6	cluster_6	.	.	1	1	0/1	.	0|1	0|1	0|1:.,chr19*38022545*1:.,1:.:0|1	https://github.com/jzook/HG008SVcuration/issues/277	n	u	n	mate	y	0	chr19_hap2	40692071	.	N	]chr22_hap2:6888215]N	.	.	.	.	.	.
chr19	38981214	CNA_24	N	<CNV:HAP1>,<CNV:HAP2>	CNV	DUP	2312,2312	38983526	0	0	0	0	0,0,0,0	.	.	.	cluster_6	.,cluster_6	D	1,2	1	2	1|2	.	.	1|2	1|2:chr19*11207688*1,chr19*38022545*1:.:3:1|2	https://github.com/jzook/HG008SVcuration/issues/277	n	y	n	.	y	1	chr19_hap2	41652832	.	N	<CNV:HAP1>,<CNV:HAP2>	.	.	.	.	.	.
chr19	38981214	SV_144	C	[chr19:38983526[C	BND	INV:DUP	.	.	-1	2	.	.	.	3	TCA	SV_183	cluster_6	cluster_6	.	.	1	2	0/1	.	.	0|1	0|0|0|1:.,.,.,chr19*38022545*1:.,.,.,7:.:0|1	https://github.com/jzook/HG008SVcuration/issues/278	n	y	n	n	y	1	chr19_hap2	41652832	.	C	[chr19_hap2:41655137[C	.	.	.	.	.	.
chr19	38983526	CNA_25	N	<CNV:HAP1>,<CNV:HAP2>	CNV	DUP	723058,723058	39706584	0	0	0	0	0,0,0,0	.	.	.	cluster_6	.,cluster_6	D	1,3	1	3	1|2	.	.	1|2	1|2:chr19*11207688*1,chr19*38022545*1:.:4:1|2	https://github.com/jzook/HG008SVcuration/issues/277	n	y	n	.	y	1	chr19_hap2	41655137	.	N	<CNV:HAP1>,<CNV:HAP2>	.	.	.	.	.	.
chr19	38983526	SV_183	A	[chr19:38981214[A	BND	INV:DUP	.	.	-2	1	.	.	.	3	TGA	SV_144	cluster_6	cluster_6	.	.	1	3	0/1	.	.	0|1	0|0|1|0:.,.,chr19*38022545*1,.:.,.,7,.:.:0|1	https://github.com/jzook/HG008SVcuration/issues/278	n	y	n	n	y	1	chr19_hap2	41655137	.	A	[chr19_hap2:41652832[A	.	.	.	.	.	.
chr19	39706584	CNA_26	N	<CNV:HAP1>,<CNV:HAP2>	CNV	DUP	763440,763440	40470024	0	0	0	0	0,0,0,0	.	.	.	cluster_6	.,cluster_6	D	1,2	1	2	1|2	.	.	1|2	1|2:chr19*11207688*1,chr19*38022545*1:.:3:1|2	https://github.com/jzook/HG008SVcuration/issues/277	n	y	n	.	y	1	chr19_hap2	42378247	.	N	<CNV:HAP1>,<CNV:HAP2>	.	.	.	.	.	.
chr19	39706584	SV_145	C	CT[chr19:50554251[	BND	DEL	.	.	.	.	.	.	.	.	.	SV_184	cluster_6	cluster_6	.	.	1	2	0/1	.	0|1	0|1	0|0|0|1:.,.,.,chr19*38022545*1:.,.,.,8:.:0|1	https://github.com/jzook/HG008SVcuration/issues/279	n	y	n	n	y	1	chr19_hap2	42378247	.	C	CT[chr19_hap1:55712441[	.	.	.	.	0.2	HG8T-elem-long-31x:44/247(0.18),HG8T-PB-Hifi-116x:60/290(0.21),HG8T-UCSC-ONT-UL-54x:33/121(0.27),HG8T-NE-ONT-UL-54x:21/132(0.16)
chr19	40470024	CNA_27	N	<CNV:HAP1>,<CNV:HAP2>	CNV	DEL	4249417,4249417	44719441	0	0	0	0	0,0,0,0	.	.	.	cluster_6	.,cluster_6	D	1,0	1	2	1|2	.	.	1|2	1|2:chr19*11207688*1,chr19*38022545*1:.:1:1|2	https://github.com/jzook/HG008SVcuration/issues/277	n	y	n	.	n	1	chr19_hap2	43158514	.	N	<CNV:HAP1>,<CNV:HAP2>	.	.	.	.	.	.
chr19	40470024	SV_146	G	G[chr19:44908989[	BND	DEL	-4342041	.	0	2	0	2	.	2	GG	SV_180	cluster_6	cluster_6	.	.	1	0	0/1	.	.	0|1	0|1|1:.,chr19*38022545*1,chr19*38022545*1:.,2,6:.:0|1	https://github.com/jzook/HG008SVcuration/issues/280	n	y	n	n	y	1	chr19_hap2	43158514	.	G	G[chr19_hap2:47500554[	SVTYPE=DEL;END=47500555;SVLEN=-4342041	DEL	47500555	-4342041	0.285926	HG8T-elem-long-31x:51/193(0.26),HG8T-PB-Hifi-116x:81/243(0.33),HG8T-UCSC-ONT-UL-54x:39/134(0.29),HG8T-NE-ONT-UL-54x:22/105(0.21)
chr19	44719441	CNA_28	N	<CNV:HAP1>,<CNV:HAP2>	CNV	DUP	189548,189548	44908989	0	0	0	0	0,0,0,0	.	.	.	cluster_6	.,cluster_6	D	1,2	1	2	1|2	.	.	1|2	1|2:chr19*11207688*1,chr19*38022545*1:.:3:1|2	https://github.com/jzook/HG008SVcuration/issues/277	n	y	n	.	y	1	chr19_hap2	47311100	.	N	<CNV:HAP1>,<CNV:HAP2>	.	.	.	.	.	.
chr19	44719441	SV_147	T	]chr19:44916907]T	BND	INV:DUP	-4342041	.	-1	1	.	.	.	2	AT	SV_181	cluster_6	cluster_6	.	.	1	2	0/1	.	0|1	0|1	0|1|1:.,chr19*38022545*1,chr19*38022545*1:.,3,5:.:0|1	https://github.com/jzook/HG008SVcuration/issues/281	n	y	n	n	y	1	chr19_hap2	47311100	.	T	]chr19_hap2:47508475]T	SVTYPE=DEL;END=47500555;SVLEN=-4342041	DEL	47500555	-4342041	0.368182	HG8T-elem-long-31x:81/220(0.37)
chr19	44908989	CNA_29	N	<CNV:HAP1>,<CNV:HAP2>	CNV	DUP	7918,7918	44916907	0	0	0	0	0,0,0,0	.	.	.	cluster_6	.,cluster_6	D	1,4	1	4	1|2	.	.	1|2	1|2:chr19*11207688*1,chr19*38022545*1:.:5:1|2	https://github.com/jzook/HG008SVcuration/issues/277	n	y	n	.	y	1	chr19_hap2	47500554	.	N	<CNV:HAP1>,<CNV:HAP2>	.	.	.	.	.	.
chr19	44908989	SV_180	G	]chr19:40470024]G	BND	DEL	-4342041	.	-1	1	.	.	.	2	GG	SV_146	cluster_6	cluster_6	.	.	1	4	0/1	.	.	0|1	0|1|1:.,chr19*38022545*1,chr19*38022545*1:.,2,6:.:0|1	https://github.com/jzook/HG008SVcuration/issues/280	n	y	n	n	y	1	chr19_hap2	47500554	.	G	]chr19_hap2:43158514]G	SVTYPE=DEL;END=47500555;SVLEN=-4342041	DEL	47500555	-4342041	0.285926	HG8T-elem-long-31x:51/193(0.26),HG8T-PB-Hifi-116x:81/243(0.33),HG8T-UCSC-ONT-UL-54x:39/134(0.29),HG8T-NE-ONT-UL-54x:22/105(0.21)
chr19	44916907	CNA_30	N	<CNV:HAP1>,<CNV:HAP2>	CNV	DUP	74200,74200	44991107	0	0	0	0	0,0,0,0	.	.	.	cluster_6	.,cluster_6	D	1,2	1	4	1|2	.	.	1|2	1|2:chr19*11207688*1,chr19*38022545*1:.:3:1|2	https://github.com/jzook/HG008SVcuration/issues/277	n	y	n	.	y	1	chr19_hap2	47508475	.	N	<CNV:HAP1>,<CNV:HAP2>	.	.	.	.	.	.
chr19	44916907	SV_181	A	A[chr19:44719441[	BND	INV:DUP	197374	.	-1	1	.	.	.	2	AT	SV_147	cluster_6	cluster_6	.	.	1	2	0/1	.	.	0|1	0|1|1:.,chr19*38022545*1,chr19*38022545*1:.,3,5:.:0|1	https://github.com/jzook/HG008SVcuration/issues/281	n	y	n	n	y	1	chr19_hap2	47508475	.	A	A[chr19_hap2:47311100[	.	DUP:TANDEM	47508473	197374	0.368182	HG8T-elem-long-31x:81/220(0.37)
chr19	44991107	SV_182	G	G]chr19:44992623]	BND	INV:DUP	.	.	-1	1	.	.	.	2	GA	SV_148	cluster_6	cluster_6	.	.	1	1	0/1	.	.	0|1	0|1:.,chr19*38022545*1:.,4:.:0|1	https://github.com/jzook/HG008SVcuration/issues/282	n	y	n	n	y	1	chr19_hap2	47582669	.	G	G]chr19_hap2:47584185]	.	.	.	.	.	.
chr19	44992623	CNA_31	N	<CNV:HAP1>,<CNV:HAP2>	CNV	DEL	5561628,5561628	50554251	0	0	0	0	0,0,0,0	.	.	.	cluster_6	.,cluster_6	D	1,0	1	1	1|2	.	.	1|2	1|2:chr19*11207688*1,chr19*38022545*1:.:1:1|2	https://github.com/jzook/HG008SVcuration/issues/277	n	y	n	.	y	1	chr19_hap2	47584185	.	N	<CNV:HAP1>,<CNV:HAP2>	.	.	.	.	.	.
chr19	44992623	SV_148	T	T]chr19:44991107]	BND	INV:DUP	.	.	-1	1	.	.	.	2	TC	SV_182	cluster_6	cluster_6	.	.	1	0	0/1	.	.	0|1	0|1:.,chr19*38022545*1:.,4:.:0|1	https://github.com/jzook/HG008SVcuration/issues/282	n	y	n	n	y	1	chr19_hap2	47584185	.	T	T]chr19_hap2:47582669]	.	.	.	.	.	.
chr19	50554251	CNA_32	N	<CNV:HAP1>,<CNV:HAP2>	CNV	CNLOH	8063365,8063365	58617616	0	0	0	0	0,0,0,0	.	.	.	cluster_6	cluster_6,cluster_6	D	2,0	2	0	1|2	.	.	1|2	1|2:chr19*11207688*1,chr19*38022545*1:.:2:1|2	https://github.com/jzook/HG008SVcuration/issues/277	n	y	n	.	y	1	chr19_hap1	53094462	.	N	<CNV:HAP1>,<CNV:HAP2>	.	.	.	.	.	.
chr19	50554251	SV_184	T	]chr19:39706584]TT	BND	DEL	.	.	.	.	.	.	.	.	.	SV_145	cluster_6	cluster_6	.	.	1	1	0/1	.	0|1	1|0	0|1:.,chr19*38022545*1:.,8:.:1|0	https://github.com/jzook/HG008SVcuration/issues/279	n	y	n	n	y	1	chr19_hap1	53094462	.	T	]chr19_hap2:42378247]TT	.	.	.	.	0.2	HG8T-elem-long-31x:44/247(0.18),HG8T-PB-Hifi-116x:60/290(0.21),HG8T-UCSC-ONT-UL-54x:33/121(0.27),HG8T-NE-ONT-UL-54x:21/132(0.16)
chr19	53132028	SV_149	T	<DUP:TANDEM>	DUP	DUP:TANDEM	44818	53176846	.	.	.	.	.	.	.	.	.	.	DJ	3,0	3	0	0/1	.	0|1	1|0	0/1:.:.:3:1|0	https://github.com/jzook/HG008SVcuration/issues/283	n	y	n	n	y	1	chr19_hap1	55712441	svim_asm.INS.63	A	gt30kb	SVTYPE=INS;END=55712441;SVLEN=43486	INS	55712441	43486	0.338889	HG8T-elem-long-31x:30/60(0.50),HG8T-PB-Hifi-116x:19/83(0.23),HG8T-UCSC-ONT-UL-54x:5/16(0.31),HG8T-NE-ONT-UL-54x:7/21(0.33)
chr19	53167789	SV_150	G	<DEL>	DEL	DEL	-1401	53169190	.	.	.	.	.	.	.	.	.	.	DJ	2,0	2	0	0/1	.	.	1|0	0/0/1:.:.:2:1|0	https://github.com/jzook/HG008SVcuration/issues/284	n	y	n	n	y	1	chr19_hap1	55712441	svim_asm.INS.63	A	gt30kb	SVTYPE=INS;END=55712441;SVLEN=43486	INS	55712441	43486	0.179878	HG8T-elem-long-31x:7/117(0.06),HG8T-PB-Hifi-116x:35/142(0.25),HG8T-UCSC-ONT-UL-54x:7/26(0.27),HG8T-NE-ONT-UL-54x:10/43(0.23)
chr20	10000	CNA_33	N	<CNV:HAP1>,<CNV:HAP2>	CNV	DEL	25489120,25489120	25499120	-10000	0	0	0	0,10000,0,10000	.	.	.	cluster_15	cluster_15,.	D	0,1	0	1	1|2	.	.	1|2	1|2:.:.:1:1|2	https://github.com/jzook/HG008SVcuration/issues/277	n	y	n	.	n	1	chr20_hap1	0	.	.	.	.	.	.	.	.	.
chr20	21980692	SV_151	A	<DEL>	DEL	DEL	-44392	22025084	0	1	0	1	.	1	T	.	.	.	DJ	0,0	0	0	0/1	.	0|1	0|1	0/1:.:.:0:0|1	https://github.com/jzook/HG008SVcuration/issues/285	n	y	n	n	n	1	chr20_hap2	22032920	svim_asm.DEL.128	gt30kb	A	SVTYPE=DEL;END=22077347;SVLEN=-44427	DEL	22077347	-44427	0.992063	HG8T-elem-long-31x:20/20(1.00),HG8T-PB-Hifi-116x:52/52(1.00),HG8T-UCSC-ONT-UL-54x:29/30(0.97),HG8T-NE-ONT-UL-54x:24/24(1.00)
chr20	25499120	SV_208	G	[chr18:21493610[G	BND	BND	.	.	0	1	.	.	.	1	A	SV_136	cluster_15	cluster_15	.	.	1	1	0/1	1|0	.	1|0	1|0:.,chr20*25499120*1:.,2:.:1|0	https://github.com/jzook/HG008SVcuration/issues/270	n	y	n	n	y	1	chr20_hap1	25541328	svim_asm.BND.17	N	[chr18_hap1:18825102[N	SVTYPE=BND	BND	.	.	0.315657	HG8T-elem-long-31x:38/123(0.31),HG8T-PB-Hifi-116x:53/145(0.37),HG8T-UCSC-ONT-UL-54x:17/58(0.29),HG8T-NE-ONT-UL-54x:17/70(0.24)
.	.	SV_322	.	.	DEL	.	-2719	.	.	.	.	.	.	.	.	.	.	.	.	.	.	.	.	.	.	.	.	https://github.com/jzook/HG008SVcuration/issues/418	.	.	.	y	.	0	chr20_hap2	26969901	svim_asm.DEL.129	GGTGTTGAACCTTTGTTTTGATAGAGCAGTTCTGAAACACACTTTTTGTAAAATCTGCAAGAGGATATTTGGATAGCTTTGAGGATTTCGTTGGAAACGGGAATGTCTTCATGTAAACTCTAGACAGAAGCATTCTCAGAAACTGCTTTGGGATGTTTCAATTGAAGTCCCAGTGTTGAACATTCCCTTTCATAGAGCAGGTTTGAAACACTCTTTTTGTAGTATCTGGAAGTGGACATTTGGAGCGCTTTCAGGTCTACGGTGAAAAAGGAGATATCTTCCAATAAAAACTAGATAGAAGCAATGTCAGAACTTTTTTCATAATGTATCTACTCAGCAAACAGAGTTGAACCTTTCTTTTGAGAGAGCAGTTTTGAAACACTCTTTTTGTGGAATATG…	G	SVTYPE=DEL;END=26972620;SVLEN=-2719	DEL	26972620	-2719	.	.
.	.	SV_325	.	.	DEL	.	-2719	.	.	.	.	.	.	.	.	.	.	.	.	.	.	.	.	.	.	.	.	https://github.com/jzook/HG008SVcuration/issues/419	.	.	.	y	.	0	chr20_hap2	26981819	svim_asm.DEL.130	GAGAGCAGTTTTGAAACACTCTTTTTGTAAAATCTGCAAGAGGATATTTGGATGGCTTTGAGGATTTCGTTGCAAACGGGAATGGCTTCATATAAACTCTAGACAGAAGCATTCTCAGAAACTTCGTTGGGATGTTTCGATTGAAGTCCCAGTGTTGAACATTCCCTTTTACAGCGCAGGTTGGAAACACTCTTTCTGCATTCCCTGGAAGTGGACACTTGGAGCGCCTTCAGGACGACGGTGAAAATGGAAATATCTTCCAATAAAATCTAGATAGAAGCAATGTCAGAAACTTTTATGTGATGGATCTACTCAGCTAACAGAGTTGAACCTTTCTTTTGAGAGAGCAGTTTTGCAACACTCTTTTTGTGGAATATGCAAGTGGATATTAGGGCAGCT…	G	SVTYPE=DEL;END=26984538;SVLEN=-2719	DEL	26984538	-2719	.	.
.	.	SV_326	.	.	DEL	.	-5779	.	.	.	.	.	.	.	.	.	.	.	.	.	.	.	.	.	.	.	.	https://github.com/jzook/HG008SVcuration/issues/421	.	.	.	y	.	0	chr20_hap2	27035208	svim_asm.DEL.131	TTATTAGGCCAGCTTGGAGGATTTCGTTGGAAACGGGAATACGTATAAAAAGCAGACAGCAGCATTGTCAGAAACTACTTTGTGATGTTTGCATTCAAGTCACAGAATTGAACACTCCCTTTCACAGAGCAGGTTTGAAACACTCTTTTTGTAGTGTCTGTAAGTGAACATTTGGATTGCTTTCAGGCCTAAGGTGAAAAAGGAAATATCTTCCCATAAAAACTAGACAGAAGCATTCTCAGAAACTTGTTTGTGATGTGTGCCCTCTACTGACAGAGTTGAACCTTTCTTTGCAAAGAGCAGTTTTGAAACACCCTTTTTGTAGAATCTGCAAGAGGATATTTGGATAGCTTTGAGGATTTCTTGGGAAACGGGAATGTCTTCAGATAAACTCTAGAC…	T	SVTYPE=DEL;END=27040987;SVLEN=-5779	DEL	27040987	-5779	.	.
.	.	SV_327	.	.	INS	.	13255	.	.	.	.	.	.	.	.	.	.	.	.	.	.	.	.	.	.	.	.	https://github.com/jzook/HG008SVcuration/issues/420	.	.	.	y	.	0	chr20_hap2	27094323	svim_asm.INS.102	G	GAGAGCAGTTTTGAAACACTCTTTTTGTAAAATCTGCAAGAGGATATTTGGATAGCTTTGAGGATTTCGTTGCAAACGGGAATGGCTTCATATAAACTCTAGACAGAAGCATTCTCAGAAACTTCGTTGGGATGTTTCGATTGAAGTCCCAGTGTTGAACATTCCCTTTTATAGAGCAGGTTGGAAACACTCTTTCTGCATTCCCTGGAAGTGGACATTTGGAGCGCTTTCAGGACGACGGTGAAAATGGAAATATCTTCCAATAAAATCTAGATAGAAGCAATGTCAGAAACTTTTATGTGATGGATCTGCTCAGCTAACAGAGTTGAACCTTTCTTTTGAGAGAGCAGTTTTGCAACACTCTTTTTGTGGAATATGCAAGTGGATATTAGGGCAGCT…	SVTYPE=INS;END=27094323;SVLEN=13255	INS	27094323	13255	.	.
.	.	SV_328	.	.	DEL	.	-1701	.	.	.	.	.	.	.	.	.	.	.	.	.	.	.	.	.	.	.	.	https://github.com/jzook/HG008SVcuration/issues/422	.	.	.	y	.	0	chr20_hap2	28583897	svim_asm.DEL.134	TCTTTTTGTAGAATCTGCAAGAGGATATTTGGATAGCTTGGAGGATTTCGTTGGAAACGGGTATGTCTTCAGATAAACTCTAGACAGAAGCATTCTCAGAAACTTCTTTGGGATGTTGCATTCAAGTCACAGAGTAGAACATTCCCATTCATAGAGCAGATTTGAAACACTCTTTTTGTAGTATCTGGAAGTGGACATTTGGAGCGCTTTCAGGCCTATGTTGAAAAAGGAAATATCTTCCCATAAAAACTAGACGGAAGCATTCTCAGAAACTTATTTGTGATGTGTTTGCTCAACTAACAGGATTGAACCATCGTTTTGAAGGAGCAGTTTTGAAACACTGTTTTCGTGGAATCTGCAAGTGGATATTTGGCTAGCTTTGAGGATTTCGTTGGAAAC…	T	SVTYPE=DEL;END=28585598;SVLEN=-1701	DEL	28585598	-1701	.	.
.	.	SV_277	.	.	DEL	.	-1367	.	.	.	.	.	.	.	.	.	.	.	.	.	.	.	.	.	.	.	.	https://github.com/jzook/HG008SVcuration/issues/368	.	.	.	y	.	0	chr20_hap1	31106977	svim_asm.DEL.105	TAGTTTCTGAGAATGCTTCTGTCTAGTTTTTATGTGAAGATATTTCCTTTTCCACCATAAGCCTCAAAGCGCTCCAAATATCTACTTACAGATTCTACAAAAAGAGTTTCAAAACTGCTCTACAAAAGAAAGGTTCAACTCTGCGAGTTGAATTCACACATCACAAAGAAGTTTCAGAGAATGCTTCTGTCTAGTTTTTATGTGAAGATATTTCCTTTTACACCATAGGCCTCAAACCGCTCCAAATATCCACTTGCAGATTCTGCAAAAAGACTTTTTCAAAACTGCTCAATCAAAGGAAAGGTCAACTCTGTGAGTTGAATGCACACAACACAAACAAGTTTCTGAGAATGCTGCTGTCTAGGTTTTATGTGCGGATATTTCCTTTTCCACCATAGG…	T	SVTYPE=DEL;END=31108344;SVLEN=-1367	DEL	31108344	-1367	.	.
chr20	38428244	CNA_34	N	<CNV:HAP1>,<CNV:HAP2>	CNV	DUP	1360,1360	38429604	0	0	0	0	0,0,0,0	.	.	.	cluster_10	.,cluster_10	D	1,2	1	2	1|2	.	.	1|2	1|2:.:.:3:1|2	https://github.com/jzook/HG008SVcuration/issues/286	n	y	n	.	y	1	chr20_hap2	40575910	.	.	.	.	.	.	.	.	.
chr20	38428244	SV_152	T	[chr20:38429604[T	BND	INV:DUP	.	.	0	3	-3	0	.	3	CTC	SV_197	cluster_10	cluster_10	.	.	1	2	0/1	.	.	0|1	0|1:.,chr2*80401784*1:.,3:.:0|1	https://github.com/jzook/HG008SVcuration/issues/286	n	y	n	n	y	1	chr20_hap2	40575910	.	T	[chr20_hap2:40577269[T	.	.	.	.	.	.
chr20	38429604	CNA_35	N	<CNV:HAP1>,<CNV:HAP2>	CNV	DUP	534,534	38430138	0	0	0	0	0,0,0,0	.	.	.	cluster_10	.,cluster_10	D	1,3	1	3	1|2	.	.	1|2	1|2:.:.:4:1|2	https://github.com/jzook/HG008SVcuration/issues/286	n	y	n	.	y	1	chr20_hap2	40577269	.	.	.	.	.	.	.	.	.
chr20	38429604	SV_197	G	[chr20:38428244[G	BND	INV:DUP	.	.	0	3	-3	0	.	3	CTC	SV_152	cluster_10	cluster_10	.	.	1	3	0/1	.	.	0|1	0|0|1:.,.,chr2*80401784*1:.,.,3:.:0|1	https://github.com/jzook/HG008SVcuration/issues/286	n	y	n	n	y	1	chr20_hap2	40577269	.	G	[chr20_hap2:40575910[G	.	BND	.	.	.	.
chr20	38430138	CNA_36	N	<CNV:HAP1>,<CNV:HAP2>	CNV	DUP	26004029,26004029	64434167	0	0	0	10000	0,10000,0,10000	.	.	.	cluster_10	.,cluster_10	D	1,2	1	2	1|2	.	.	1|2	1|2:.:.:3:1|2	https://github.com/jzook/HG008SVcuration/issues/286	n	y	n	.	y	1	chr20_hap2	40577805	.	.	.	.	.	.	.	.	.
chr20	38430138	SV_196	G	G]chr2:82711539]	BND	BND	.	.	0	3	.	.	.	3	CAC	SV_9	cluster_10	cluster_10	.	.	1	2	0/1	.	0|1	0|1	0|0|1:.,.,chr2*80401784*1:.,.,2:.:0|1	https://github.com/jzook/HG008SVcuration/issues/100	n	y	n	n	y	1	chr20_hap2	40577805	svim_asm.BND.27	N	N]chr2_hap2:82779290]	SVTYPE=BND	BND	.	.	0.101961	HG8T-elem-long-31x:20/256(0.08),HG8T-PB-Hifi-116x:24/274(0.09),HG8T-UCSC-ONT-UL-54x:13/106(0.12),HG8T-NE-ONT-UL-54x:21/129(0.16)
chr20	40907684	SV_153	C	<DEL>	DEL	DEL	-94	40907778	.	.	.	.	.	.	.	.	.	.	DJ	1,1	1	1	0/1	.	0|1	0|1	0/0/1:.:.:2:0|1	https://github.com/jzook/HG008SVcuration/issues/287	n	y	n	n	n	1	chr20_hap2	43060204	svim_asm.DEL.137	CTGCCTCCACCACAGTCCAAGCTGCCACTTTCTTTCAACTGCAACCTCTTAATTGGTTTCCTGCTACTACACTGACCATCCCCACAGTATCCGGA	C	SVTYPE=DEL;END=43060298;SVLEN=-94	DEL	43060298	-94	0.327225	HG8T-elem-long-31x:13/53(0.25),HG8T-PB-Hifi-116x:64/174(0.37),HG8T-UCSC-ONT-UL-54x:20/76(0.26),HG8T-NE-ONT-UL-54x:28/79(0.35)
chr20	43435693	SV_154	A	<DUP:TANDEM>	DUP	DUP:TANDEM	189047	43624740	0	1	0	1	.	1	A	.	.	.	DJ	1,3	2	2	0/1	1|0	.	1|0	0/0/1:.:.:4:1|0	https://github.com/jzook/HG008SVcuration/issues/288	n	y	n	n	n	1	chr20_hap1	45136897	svim_asm.DUP_TANDEM.15	N	<DUP:TANDEM>	SVTYPE=DUP:TANDEM;END=45325940;SVLEN=189044	DUP:TANDEM	45325940	189044	0.278443	HG8T-elem-long-31x:43/87(0.49),HG8T-PB-Hifi-116x:26/137(0.19),HG8T-UCSC-ONT-UL-54x:15/54(0.28),HG8T-NE-ONT-UL-54x:9/56(0.16)
chr20	51796494	SV_155	T	<DEL>	DEL	DEL	-1368	51797862	0	2	0	2	.	2	GT	.	.	.	DJ	1,1	1	1	0/1	.	0|1	0|1	0/0/1:.:.:2:0|1	https://github.com/jzook/HG008SVcuration/issues/289	n	y	n	n	n	1	chr20_hap2	53966007	svim_asm.DEL.138	TGTCTTTTATGTGTGGCCCAAGATAATTCTTCTTCCAATGTGGACCAGGGAAGCCAAAAGATTAGACACCCTTGCCTTAGGTCGCTTATCTTCATAGCCACATAATCAAACAAGCTCCTTTGTTTCCATTTTGCAGATGTGGAAAACAGGCTCAGAACTAAATGGCTCAAGATGACATACTGCTTGCTAGTCACAATACAGAGGTGACTTAAATACTATTTAACAGCACTAAAATTAGTGGCCCAATTCATAATCGTTTCTTCTAGAGCGGAGTTTCTCCCCTCTGTGGGAGAAACTTTTTTATTTTGCCCCTCTATGGAGGCTTTTAAGTTATTTTTCCCTAATAGCTCCCCACTTATAAAGTTCTAATATCACAAACATATTATATACATTTATCTC…	T	SVTYPE=DEL;END=53967375;SVLEN=-1368	DEL	53967375	-1368	0.236473	HG8T-elem-long-31x:25/210(0.12),HG8T-PB-Hifi-116x:54/159(0.34),HG8T-UCSC-ONT-UL-54x:23/60(0.38),HG8T-NE-ONT-UL-54x:16/70(0.23)
chr20	62257545	SV_156	A	<DUP:TANDEM>	DUP	DUP:TANDEM	120523	62378068	.	.	.	.	.	.	.	.	.	.	DJ	1,2.5	1	3	0|1	.	0|1	0/1	0/0/1:.:.:3.5:0/1	https://github.com/jzook/HG008SVcuration/issues/290	y	y	n	n	n	1	.	.	.	.	.	.	.	.	.	0.308219	HG8T-elem-long-31x:23/50(0.46),HG8T-PB-Hifi-116x:12/65(0.18),HG8T-UCSC-ONT-UL-54x:6/15(0.40),HG8T-NE-ONT-UL-54x:4/16(0.25)
chr21	10000	CNA_37	N	<CNV:HAP1>,<CNV:HAP2>	CNV	DEL	46689983,46689983	46699983	-10000	0	0	10000	0,20000,0,20000	.	.	.	.	.	D	1,0	1	0	1|2	.	.	1|2	1/2:.:.:1:1|2	.	n	y	n	.	n	1	chr21_hap2	0	.	.	.	.	.	.	.	.	.
.	.	SV_278	.	.	DEL	.	-8708	.	.	.	.	.	.	.	.	.	.	.	.	.	.	.	.	.	.	.	.	https://github.com/jzook/HG008SVcuration/issues/425	.	.	.	y	.	0	chr21_hap1	4976420	svim_asm.DEL.115	CATTCCATTCCATTCCATTCCATTCCATTCCATTCCATTCCATTCCAATCCATTCCAATCCATTACATTCCACTCGGGTTGAATCCTTTCCATTGCATTCCAATGCATTCCCTTCCATTCAATTACACTCGGATTCAATCAATTCCATTCTATTCCATTCCGTTCCGTTCCACTCCATTCCATTGCATTCCATACCATTTCATTCCACTCGGGTTGATTCCATTGAATTCCATCCCATTCCATTCCATTCCATTCTATTGCATTCCATTCCATTCCATTCCACTCTTCTTGATTCCCTTGCATTCCAATCCATTCCATTCCACTCGGGTGGATTCCATTCCATTCCTTTCCATTCCATTCCATTCCATTCCATTCATTTCCACTCTGGTTGATTCCATT…	C	SVTYPE=DEL;END=4985128;SVLEN=-8708	DEL	4985128	-8708	.	.
chr21	20917525	SV_157	TTCAAAAAAAAAATATCTTTCAAAACAACAAATACACCCTTTGACTCAGGCAAAACCCATTGGGGAGTGTATAGTTAAATTATACTTACAGTTTTGAAAGGATACATGAGCATATCAACAGAAGTAAAGACAGAGTAGAAGGGATATAGGAATAAACTGCATGTAACTACAGAAAAGACAGGGAAATAATGAGGAAATCAGAAAAAATAAGCTCCAAAATATTGCTAAAGGAAAATGGAAGGATAATGACTATTGTATATAGTATGCTTTTTTATATAAAAATACAAATATATGTATCTATGTACCCATCATCCATCCA	T	DEL	DEL	-318	20917843	0	2	.	.	.	2	TC	.	.	.	DJ	0.8,0	1	0	1|0	.	.	1|0	0/1:.:.:0.8:1|0	https://github.com/jzook/HG008SVcuration/issues/291	y	y	n	n	n	1	.	.	.	.	.	.	.	.	.	0.142857	HG8T-elem-long-31x:1/34(0.03),HG8T-PB-Hifi-116x:11/49(0.22),HG8T-UCSC-ONT-UL-54x:5/26(0.19),HG8T-NE-ONT-UL-54x:3/31(0.10)
.	.	SV_337	.	.	BND	INV:DUP	.	.	.	.	.	.	.	.	.	SV_338	cluster_6	cluster_6	.	.	.	.	.	.	.	.	.	https://github.com/jzook/HG008SVcuration/issues/277	.	.	.	y	.	0	chr22_hap2	6789728	.	N	[chr22_hap2:6791248[N	.	.	.	.	.	.
.	.	SV_338	.	.	BND	INV:DUP	.	.	.	.	.	.	.	.	.	SV_337	cluster_6	cluster_6	.	.	.	.	.	.	.	.	.	https://github.com/jzook/HG008SVcuration/issues/277	.	.	.	y	.	0	chr22_hap2	6791248	.	N	[chr22_hap2:6789728[N	.	.	.	.	.	.
chr22	15154319	CNA_38	N	<CNV:HAP1>,<CNV:HAP2>	CNV	DEL	35654149,35654149	50808468	-15154319	0	0	10000	0,15164319,0,15164319	.	.	.	cluster_6	.,cluster_6	D	0,1	0	1	1|2	.	.	1|2	1/2:.:.:1:1|2	https://github.com/jzook/HG008SVcuration/issues/277	n	y	n	.	n	1	chr22_hap2	6888215	.	.	<CNV:HAP1>,<CNV:HAP2>	.	.	.	.	.	.
chr22	15154319	SV_234	N	]chr19:38022545]N	BND	CHROMOPLEXY	.	.	-15154319	0	.	.	.	.	.	SV_143	cluster_6	cluster_6	.	.	0	1	0/1	.	.	0|1	0|1:.,chr19*38022545*1:.,1:.:0|1	https://github.com/jzook/HG008SVcuration/issues/277	n	u	n	y	y	0	chr22_hap2	6888215	.	N	N]chr19_hap2:40692071]	.	.	.	.	.	.
.	.	SV_329	.	.	DEL	.	-16356	.	.	.	.	.	.	.	.	.	.	.	.	.	.	.	.	.	.	.	.	https://github.com/jzook/HG008SVcuration/issues/431	.	.	.	y	.	0	chr22_hap2	7088107	svim_asm.DEL.139	TATGCTTCTGTCTAGTTTTTATTTGAAGATATAACCTTTCTCACTATAGACCTGAAAGCTCTCCTAAAGTTCACTTCCAGATACTACAGAAAGAGTGTTTCAAAACTGCTGTACAAAAGGGAATGTTCAACTCTGTGACTTGAATGCACACATCACAAAGAAGTTTCTGAGGATGCTGCTGTCTACTTTTTATACATAATCCCTTTTCCAACGAAATCCTCCAAGCTATCCAAATATCCACTTGCAGATACCACAGAAAGACTGTTTCAAAACTGCTCTGTCAATAGAAAGGTTCAACTCTGTTAGCTGCGTGCATATATCCCAAAGAAGATTCTGAGATTGCTTCTGTCTAGTTTTTATGGGAAGATATTTCCCTTTTCACCGTAGGTGTCAAGGCGC…	T	SVTYPE=DEL;END=7104463;SVLEN=-16356	DEL	7104463	-16356	.	.
.	.	SV_330	.	.	DEL	.	-44973	.	.	.	.	.	.	.	.	.	.	.	.	.	.	.	.	.	.	.	.	https://github.com/jzook/HG008SVcuration/issues/431	.	.	.	y	.	0	chr22_hap2	7104541	svim_asm.DEL.140	gt30kb	G	SVTYPE=DEL;END=7149514;SVLEN=-44973	DEL	7149514	-44973	.	.
.	.	SV_331	.	.	DEL	.	-1364	.	.	.	.	.	.	.	.	.	.	.	.	.	.	.	.	.	.	.	.	https://github.com/jzook/HG008SVcuration/issues/430	.	.	.	y	.	0	chr22_hap2	8428133	svim_asm.DEL.142	GGAAAGGCAATGTTCAACTCTGTGACTTGAATGCAGACATCACAGAGCAGTTTCTGAGAATGCTTCTGTCTAGATTTTATAGGAAGATATTCCCGTTTCCAACGAAATCTTCACAGCTATCCAAATATCCACTTGCAGATTCTACAAAAAGAGTGTATCAAAACTGCTCTGTCAAAAGGAAGGTTCTTCTCTGTTAGGTGAGTGCATACGTCATAAAGGAGTTTCTGAGAATGTTTCTGTCTAGTGGTTATGGGAAGATATTTGCTTTTTCACCGTAGGCCTCAGAGCGCTCCAAATATCCACTTGCACATACTACAAAAAGAGTGCCTCAAAGCTGCTCTCTGAAACGGAATGTTCAACTCTATGAGTTGAATGCAAACATCACAAAGACGTTTCTGA…	G	SVTYPE=DEL;END=8429497;SVLEN=-1364	DEL	8429497	-1364	.	.
.	.	SV_332	.	.	DEL	.	-1364	.	.	.	.	.	.	.	.	.	.	.	.	.	.	.	.	.	.	.	.	https://github.com/jzook/HG008SVcuration/issues/429	.	.	.	y	.	0	chr22_hap2	8693577	svim_asm.DEL.143	CAAAGAAAGGTTCAACTCTGTTAGTTGAGTACACACATCACAAACAAGTTTCACAGAATGCTTCTTTCTAGCTTGTAGGGGAAGATATTCCCTTTATCACCATGGGCCTCCAACCGTCCGAAACGTCCACTTCCATATACTACAAAAAGAGCGTTTCAAACCTGCTCTAGGAAAGGCAATGTTCAACTCTGTGACTTGAATGCAGACATCACAGAGCAGTTTCTGAGAATGCTTCTGTCTAGATTTTATAGGAAGATATTCCCGTTTCCAACGAAATCTTCACAGCTATCCAAATATCCACTTGCAGATTCTACAAAAAGAGTGTATCAAAACTGCTCTGTCAAAAGGAAGGTTCTTCTCTGTTAGGTGAGTGCATACGTCATAAAGGAGTTTCTGAGA…	C	SVTYPE=DEL;END=8694941;SVLEN=-1364	DEL	8694941	-1364	.	.
.	.	SV_354	.	.	INS	.	21822	.	.	.	.	.	.	.	.	.	.	.	.	.	.	.	.	.	.	.	.	https://github.com/jzook/HG008SVcuration/issues/451	.	.	.	y	.	0	chr22_hap2	9466192	svim_asm.INS.106	T	TTCAACAAAAAGTGTTTTTCAGAACTGCTCTATCAAAAGAAAGATCCACCTCTGTTAGCTGAGTTCACACATCACAAACAAGTTTATGAGAATGCTTCTGTCTAGTTTTTATTTGAAGATATTTCCTTTCTCACCATAGACCTGAAAGCTGTCCTAATGTTCACTTCCAGATACTACAGAAAGAGTGTTTCAAAACTGCTGTACGAAAGGGAATGTTCAACTCTGTGACTTGAATGCACACATCACAAAGAAGTTTCTGAGGATGCTGCTGTCTACTTTTTATATGTAATCCCGTTTCCAACGAAATCCTCCAAGCTATCCAAATATCCACTTGCAGATTCCACAGAAAGACTGTTTCAAAACTGCTCTGTCAATAGAACGGTTCAACTCTGTTAGCTG…	SVTYPE=INS;END=9466192;SVLEN=21822	INS	9466192	21822	.	.
.	.	SV_333	.	.	DEL	.	-1364	.	.	.	.	.	.	.	.	.	.	.	.	.	.	.	.	.	.	.	.	https://github.com/jzook/HG008SVcuration/issues/428	.	.	.	y	.	0	chr22_hap2	9808212	svim_asm.DEL.144	TGAAAGGCAATGTTCAACTCTGTGACTTGAATGCAGACATCACAGAGCAGTTTCTGAGAATGCTTCTGTCTAGATTTTATAGGAAGATATTCCCGTTTCCAACGAAATCTTCACAGCTATCCAAATATCCACTTGCAGATTCTACAAAAAGAGTGTATCAAAACTGCTCTGTCAAAAGGAAGGTTCTTCTCTGTTAGGTGAGTGCATACGTCATAAAGGAGTTTCTGAGAATGTTTCTGTCTAGTGGTTATGGGAAGATATTTGCTTTTTCACCTTAGGCCTCAGAGTGCTCCAAATATCCTTTTGCACATACTACAAAAAGAGTGTTTCAAAGCTGCTCTCTGAAACGGAATGTTCAAATCTATGAGTTGAATGCAAACATCACAAAGACGTATCTGG…	T	SVTYPE=DEL;END=9809576;SVLEN=-1364	DEL	9809576	-1364	.	.
.	.	SV_334	.	.	INS	.	8184	.	.	.	.	.	.	.	.	.	.	.	.	.	.	.	.	.	.	.	.	https://github.com/jzook/HG008SVcuration/issues/427	.	.	.	y	.	0	chr22_hap2	9860425	svim_asm.INS.107	T	TTTCTGAGAATGCTTCTGTCGAGATTTTATATGAAGATATTCCCGTTTCCAAAGAAATCCTGAAATCTATCCAAATATCCCCTCGCAGATTCTACAAAAAGAGTGTTTCAAAACTGCTCTGTAAAAAGAAAGGTTCAACTCTGTTAGTTGAGTACACACATCACAAACAAGTTTCACAGAATGCTTCTTTCTAGCTTGTAGGGGAAGATATTCCCTTTATCACCATGGGCCTCCAACCGTCCGAAACGTCCACTTCCATATACTACAAAAAGAGCGTTTCAAACCTGCTCTAGGAAAGGCAATGTTCAACTCTGTGACTTGAATGCAGACATCACAGAGCAGTTTCTGAGAATGCTTCTGTCTAGATTTTATAGGAAGATATTCCCGTTTCCAACGAAA…	SVTYPE=INS;END=9860425;SVLEN=8184	INS	9860425	8184	.	.
.	.	SV_335	.	.	INS	.	6817	.	.	.	.	.	.	.	.	.	.	.	.	.	.	.	.	.	.	.	.	https://github.com/jzook/HG008SVcuration/issues/426	.	.	.	y	.	0	chr22_hap2	10343693	svim_asm.INS.108	T	TATATACTACAAAAAGAGCGTTTCAAACCTGCTCTATGAAAGGCAATGTTCAACTCTGTGACTTGAATGCAGACATCACAGAGCAGTTTCTGAGAATGCTTCTGTCTAGATTTTATAGGAAGATATTCCCGTTTCCAACGAAATCTTCACAGCTATCCAAATATCCACTTGCAGATTCTACAAAAAGAGTGTATCAAAACTGCTCTGTCAAAAGGAAGGTTCTTCTCTGTTAGGTGAGTGCATACGTCATTAAGGAGTTTCTGAGAATGTTTCTGTCTAGTGGTTATGGGAAGATATTTGCTTTTTCACCGTAGGCCTCAGAGCGCTCCAAATATCCACTTGCACATACTACAAAAAGAGTGCTTCAAAGCTGCTCTCTGAAACGGAATGTTCAACTCT…	SVTYPE=INS;END=10343693;SVLEN=6817	INS	10343693	6817	.	.
chr22	44252043	SV_158	A	<DUP:TANDEM>	DUP	DUP:TANDEM	166299	44418342	.	.	.	.	.	.	.	.	.	.	DJ	0,2	0	2	0|1	.	0|1	0|1	0/1:.:.:2:0|1	https://github.com/jzook/HG008SVcuration/issues/292	n	y	n	n	n	1	chr22_hap2	39809219	svim_asm.DUP_TANDEM.27	N	<DUP:TANDEM>	SVTYPE=DUP:TANDEM;END=39975445;SVLEN=166227	DUP:TANDEM	39975445	166227	0.584906	HG8T-elem-long-31x:30/38(0.79),HG8T-PB-Hifi-116x:28/60(0.47),HG8T-UCSC-ONT-UL-54x:23/35(0.66),HG8T-NE-ONT-UL-54x:12/26(0.46)
chr22	49059745	SV_159	A	<DUP:TANDEM>	DUP	DUP:TANDEM	114709	49174454	0	3	0	3	.	3	ATC	.	.	.	DJ	0,2	0	2	0|1	.	0|1	0|1	0/1:.:.:2:0|1	https://github.com/jzook/HG008SVcuration/issues/293	n	y	n	n	n	1	chr22_hap2	44640707	svim_asm.DUP_TANDEM.28	N	<DUP:TANDEM>	SVTYPE=DUP:TANDEM;END=44755719;SVLEN=115013	DUP:TANDEM	44755719	115013	0.593548	HG8T-elem-long-31x:36/49(0.73),HG8T-PB-Hifi-116x:34/61(0.56),HG8T-UCSC-ONT-UL-54x:13/22(0.59),HG8T-NE-ONT-UL-54x:9/23(0.39)
chrX	10000	CNA_9	N	<CNV:HAP1>,<CNV:HAP2>	CNV	DEL	8485891	8495891	-10000	0	0	0	0,10000,0,10000	.	.	.	.	simple_2,.	D	0.51,1	1	1	1|2	.	.	1|2	1/2:.:.:1.51:1|2	https://github.com/jzook/HG008SVcuration/issues/101	y	y	n	.	n	1	.	.	.	.	.	.	.	.	.	.	.
chrX	8495892	SV_160	N	N[chr2:89324414[	BND	BND	.	.	.	.	.	.	.	.	.	.	.	simple_2	.	.	1	1	0/1	.	.	1|0	0/1:.:.:.:1|0	https://github.com/jzook/HG008SVcuration/issues/294	y	y	n	n	y	1	.	.	.	.	.	.	.	.	.	.	.
chrX	8514918	SV_161	A	<DUP:TANDEM>	DUP	DUP:TANDEM	2837	8517755	0	1	0	1	.	1	A	.	.	simple_2	DJ	1.51,1	1	1	0/1	.	.	1|0	0/1:.:.:2.51:1|0	https://github.com/jzook/HG008SVcuration/issues/294	y	y	n	n	y	1	.	.	.	.	.	.	.	.	.	0.258929	HG8T-elem-long-31x:15/35(0.43),HG8T-PB-Hifi-116x:25/104(0.24),HG8T-UCSC-ONT-UL-54x:8/40(0.20),HG8T-NE-ONT-UL-54x:10/45(0.22)
chrX	24130816	SV_162	A	<DUP:TANDEM>	DUP	DUP:TANDEM	28295	24159111	0	17	0	17	.	17	TCCCAAGTAGCTGGGAC	.	.	.	DJ	1,2	2	1	0/1	1|0	.	1|0	0/1:.:.:3:1|0	https://github.com/jzook/HG008SVcuration/issues/295	n	y	n	n	n	1	chrX_hap1	23798085	svim_asm.INS.72	G	GGGGGGGGGGGGGGGGGGTCTCTTTTGAGGCCAGGAGTTCGAGACCAGCCTGGGCAACATAGTGAGACCCTATCTCATTTAAAAAAAAAGTTCCCCAGGATTTTAATTGACTTTAAGATGTGCAACTAGAAAAACTACCTTAGACAAAATTAGTTAAAAGACAAGCAGCAGACAAGGAAATGATATTTGTAACATACATAATTAGCAAAGAAGTATATTCAGAATGTAGAAAGTATTTCTACAAATGAATAAGAACAATAGAAAAACAGACAAAGGTTATTCCAAGGCAATTTTCAGATGAGGAAAACTATAGCTAATAAAGAGTGAAAGATACCTTGAACTTACTTGTTATCAAGGAAATGTCAATTAAAACAATTTTACCATTTCTCACTTATTAGA…	SVTYPE=INS;END=23798085;SVLEN=28323	INS	23798085	28323	0.411538	HG8T-elem-long-31x:28/46(0.61),HG8T-PB-Hifi-116x:27/97(0.28),HG8T-UCSC-ONT-UL-54x:27/55(0.49),HG8T-NE-ONT-UL-54x:25/62(0.40)
chrX	29319361	SV_213	T	<DEL>	DEL	DEL	-12080	29331441	0	4	0	4	.	4	TAAT	.	.	.	DJ	0.9,1	1	1	0/1	.	.	0/1	0/1:.:.:1.9:0/1	https://github.com/jzook/HG008SVcuration/issues/308	y	y	n	n	n	1	.	.	.	.	.	.	.	.	.	0.0367647	HG8T-elem-long-31x:1/124(0.01),HG8T-PB-Hifi-116x:4/172(0.02),HG8T-UCSC-ONT-UL-54x:7/48(0.15),HG8T-NE-ONT-UL-54x:3/64(0.05)
chrX	34245830	SV_163	A	<DEL>	DEL	DEL	-2406	34248236	.	.	.	.	.	.	.	.	.	.	DJ	0,1	0	1	1|0	1|0	.	1|0	0/1:.:.:1:1|0	https://github.com/jzook/HG008SVcuration/issues/296	n	y	n	n	n	1	chrX_hap1	33905301	svim_asm.DEL.121	ATAATATAACGATCACTCCATCCTGTTTATATGTATCTGTGTTGACTCCCTGTAAAAGCAGCAGCCCAATGCCAGGAAAAAAATTGAAGATAAACTTTCCTGTGACAACATAAGGTGTTTTATTTTTATTTTCATTTTTAATCAGAAGACAAAAAATAAAAACTACTTTCACAACTACTTAAGGATCTTTGTAAAGTTTTTTTGCAGTTTTATTAAAATCTTGGTAACAGAAATGCATATATTTTTATTCCTTGTGTCTTATAGCCCATGAAGTTTTAAAGTATGTCAGCTGGTTTTCATTTTCTATATTTAATTCTTCCTTTTTTTTCTTACTGGCATAGAGCTGGCATAATTCACTGAAATTATTCACTAAATTCAGTTATTTTAAATTTGAAATAC…	A	SVTYPE=DEL;END=33907704;SVLEN=-2403	DEL	33907704	-2403	0.393939	HG8T-elem-long-31x:11/60(0.18),HG8T-PB-Hifi-116x:27/64(0.42),HG8T-UCSC-ONT-UL-54x:12/17(0.71),HG8T-NE-ONT-UL-54x:15/24(0.62)
chrX	44845879	SV_164	CCAGCTACTCGGGAGGCTGAGGCAAGAGAAGCACTTGAACCCGGAAGGTGGAGGTTGCAGTGAGCCAAGAGCACGCCATTGCACTCCAGCCTTGGGTGACAGAGCGAGACTCCGTCTC	CT	DEL	DEL	-117	44845996	.	.	.	.	.	.	.	.	.	.	DJ	0,1	1	0	0|1	.	0|1	0|1	0/1:.:.:1:0|1	https://github.com/jzook/HG008SVcuration/issues/297	n	y	n	n	n	1	chrX_hap2	44298753	svim_asm.DEL.146	CCAGCTACTCGGGAGGCTGAGGCAAGAGAAGCACTTGAACCCGGAAGGTGGAGGTTGCAGTGAGCCAAGAGCACGCCATTGCACTCCAGCCTTGGGTGACAGAGCGAGACTCCGTCT	C	SVTYPE=DEL;END=44298869;SVLEN=-116	DEL	44298869	-116	0.490991	HG8T-elem-long-31x:14/30(0.47),HG8T-PB-Hifi-116x:42/85(0.49),HG8T-UCSC-ONT-UL-54x:24/41(0.59),HG8T-NE-ONT-UL-54x:29/66(0.44)
.	.	SV_279	.	.	INS	.	4114	.	.	.	.	.	.	.	.	.	.	.	.	.	.	.	.	.	.	.	.	https://github.com/jzook/HG008SVcuration/issues/369	.	.	.	y	.	0	chrX_hap1	58651249	svim_asm.INS.73	C	CGATTCTACAAAACGTGTGTTTGGAAACTGCTCCATCATAACGAATGTTCAGCTCTCTGAGTTAAACTCCATCGTCACAAAGAATTTTCTGAGAGTGCTACCGTCTAGTTTTTATATGAAGTTCTTTCCTTTACTACCACAGTCCTCAAAGCGGTCCAAATCTCCACTTGCAGATTCTACAAAAAGAGTGTTTGCAAACTGCTCTATCAAAAGGAATGTTCAACTCTGGGAGTTGAATGCAATCATCACAGAGCAGTTTCTGAGAATGCTTCTATGTCGTTTTTAGGAGAAGATATTTCCTTTTCCAACACAGTCCTCCAAGCCCGCTAAATATCCACTTGCACATTGTAGAAAAAGTGTGTCGAAGCTGCGCTATCAAAGGGAAAGTTCAACACTGTG…	SVTYPE=INS;END=58651249;SVLEN=4114	INS	58651249	4114	.	.
.	.	SV_280	.	.	DEL	.	-2057	.	.	.	.	.	.	.	.	.	.	.	.	.	.	.	.	.	.	.	.	https://github.com/jzook/HG008SVcuration/issues/370	.	.	.	y	.	0	chrX_hap1	59352104	svim_asm.DEL.123	CTGTGAGTTGAATGCAGTCATCGCAGAAAACTTTCTGAGAATGCTTCTGTCTAGGTTTGATGTGAAGATATAGACGTTTCAAACGAAGGCTACAAAGTGGTCAAAATATACACTTGCAGATTCTACTACAAGGGTGTTGCAAACCTGAACTATCAAAGGAAGGTTCAACTCTGTGAATTGAATACAAACATCACAAAGAATGTTCTGAGTTTGCTTCCGTTCAGTTATGGGAAGTTGATCCCATTTCCAACGAAATCCTCAGAGAGGTCCAAATATCCCCTCGCAGATTCTACAAAACGTGTGTTTGGAAACTGCTCCATCATAACGAATGTTCAGCTCCCTGAGTTAAACTCCATCGTCACAAAGAATTTTCTGAGAGTGCTACCGTCTGGTTTTTAT…	C	SVTYPE=DEL;END=59354161;SVLEN=-2057	DEL	59354161	-2057	.	.
.	.	SV_345	.	.	INS	.	4114	.	.	.	.	.	.	.	.	.	.	.	.	.	.	.	.	.	.	.	.	https://github.com/jzook/HG008SVcuration/issues/441	.	.	.	y	.	0	chrX_hap2	59474091	svim_asm.INS.109	T	TTTTCCAAAGAAATCCTCAGAGAGGTCCAAATATCCCCTCGCAGATTCTACAAAACGTGTGTTTGGAAACTGCTCCATCATAACGAATGTTCAGCTCCCTGAGTTAAACTCCATCGTCACAAAGAATTTTCTGAGAGTGCTACCGTCTGGTTTTTATATGAAGTTCTTTCCTTCACTACCACAGGCCTCAAAGCGGTCCAAATCTCCACTTGCAGATTCTACAAAAAGAGTGTTTGCAAACTGCTCTATCAAAAGGAATGTTCAACTCTGGGAGTTGAATGCAATCATCACAGAGCAGTTTCTGAGAATGCTTCTATGTCGTTTTTAGGAGAAGATATTTCCTTTTCCAACACAGTCCTCCAAGCCCGCTAAATAGCCACTTGCACATTGTAGAAAAAG…	SVTYPE=INS;END=59474091;SVLEN=4114	INS	59474091	4114	.	.
.	.	SV_336	.	.	DEL	.	-2053	.	.	.	.	.	.	.	.	.	.	.	.	.	.	.	.	.	.	.	.	https://github.com/jzook/HG008SVcuration/issues/432	.	.	.	y	.	0	chrX_hap2	60590143	svim_asm.DEL.148	CCAAAAGTGTATTTGGAAACTGCTCCATCAAAAGGCATGTTCAGCTCTGTGAGTGAAACTCCATCATCACAAAGAATATTCTGAGAATGCTTCCGTTTGCCTTTTATATGAAGTTCCTTCCTATACGACCGTAGGCCTCAAAGCAGTCCAAATCTCCATTTGCAGATTCTACAAAAAGAGTGATTCCAATCTGCTCTATCAATAGGATTGTTCAACTCCATGAGTTGAATGCCATCCTCACAAAGTAGTTTCTGAGAATGCTTCTATCTAGTTTTTATGTGAAGATATTTCCTTTTCCACCACAGGCCTCAAAGCCCTCCAAACGTCCACTTGCAGATTCTCGAAAAAGAGTGTTTCATAGCTGCTCTTTCAAAAGGAAAGTTCAACTCTGGGAGTTGA…	C	SVTYPE=DEL;END=60592196;SVLEN=-2053	DEL	60592196	-2053	.	.
chrX	69807092	SV_165	T	TAAAAAAAAGACTTGGAACCAACCCAAATGTCCAACAATGATAGACTGGATTAAGAAAATGTGGCACATATACACCATGGAATACTATGCAGCCATAAAAAATGATGAGTTCATATCCTTTGTAGGGACATGGATGAAATTGGAAACCATCATTCTCAGTAAACTATCGCAAGAACAAAAAACCAAACACCGCATATTCTCACTCATAGGTGGGAATTGAACAATGAGATCACATGGACACAGGAAGGGGAATATCACACTCTGGGGACTGTGGTGGGGTCGGGGGAGGGGGGAGGGATAGCATTGGGAGATATACCTAATGCTAGATGACACATTAGTGGGTGCAGCGCACCAGCATGGCACATGTATACATATGTAACTAACCTGCACAATGTGCAC…	INS	INS:ME	513	69807092	0	5	0	5	.	5	AAAAA	.	.	.	.	.	1	1	0/1	.	0|1	0|1	0/1:.:.:.:0|1	https://github.com/jzook/HG008SVcuration/issues/298	n	y	n	n	n	1	chrX_hap2	68496021	svim_asm.INS.110	T	TAAAAAAAAGACTTGGAACCAACCCAAATGTCCAACAATGATAGACTGGATTAAGAAAATGTGGCACATATACACCATGGAATACTATGCAGCCATAAAAAATGATGAGTTCATATCCTTTGTAGGGACATGGATGAAATTGGAAACCATCATTCTCAGTAAACTATCGCAAGAACAAAAAACCAAACACCGCATATTCTCACTCATAGGTGGGAATTGAACAATGAGATCACATGGACACAGGAAGGGGAATATCACACTCTGGGGACTGTGGTGGGGTCGGGGGAGGGGGGAGGGATAGCATTGGGAGATATACCTAATGCTAGATGACACATTAGTGGGTGCAGCGCACCAGCATGGCACATGTATACATATGTAACTAACCTGCACAATGTGCAC…	SVTYPE=INS;END=68496021;SVLEN=504	INS	68496021	504	0.509363	HG8T-elem-long-31x:25/45(0.56),HG8T-PB-Hifi-116x:62/127(0.49),HG8T-UCSC-ONT-UL-54x:23/51(0.45),HG8T-NE-ONT-UL-54x:26/44(0.59)
chrX	79649369	SV_166	C	<DEL>	DEL	DEL	-1566	79650935	0	2	0	2	.	2	CT	.	.	.	DJ	0,1	0	1	1|0	1|0	.	1|0	0/1:.:.:1:1|0	https://github.com/jzook/HG008SVcuration/issues/299	n	y	n	n	n	1	chrX_hap1	78056439	svim_asm.DEL.125	CCTGACAGGCTCAGGTTTGTGATGTTCCTTCCACTCCCCGTGTCCATGTGTTCTTATTGTTCATCTCCCACTTAAGAGTGAGAACATGCAGTGTTTGGTTTTCTATTTCTGTGTTAGTTTGCTGAGAATGATGGTTTCCAGCTTTATCCGTGTACATAATTTCAACTTTTAATTATTCATTGCTGGAGTAAAAAAAAGAAGTTGAATTTTATACATAAACTCTATATCTAATAACCTTACTATGTAGAATTGCTTATTACATCCTGGAGTTTTTAGTTCCTTTCTTTGTTTGGATCTTTTTTTTAAATGTTCTGCATAAACAATCATGCCATCTAAAAACTAAGAAAACTTTATTTCTCTCTCTTAAATCTGTATATATACAGATTTATATATTTAAAC…	C	SVTYPE=DEL;END=78058004;SVLEN=-1565	DEL	78058004	-1565	0.395522	HG8T-elem-long-31x:28/87(0.32),HG8T-PB-Hifi-116x:51/112(0.46),HG8T-UCSC-ONT-UL-54x:14/34(0.41),HG8T-NE-ONT-UL-54x:13/35(0.37)
chrX	90627648	SV_167	T	<DUP:TANDEM>	DUP	DUP:TANDEM	4579591	95207239	0	1	0	1	.	1	C	.	.	.	DJ	1,2	2	1	1|0	1|0	.	1|0	0/1:.:.:3:1|0	https://github.com/jzook/HG008SVcuration/issues/300	y	y	n	n	y	1	.	.	.	.	.	.	.	.	.	0.24	HG8T-elem-long-31x:16/29(0.55),HG8T-PB-Hifi-116x:18/87(0.21),HG8T-UCSC-ONT-UL-54x:4/22(0.18),HG8T-NE-ONT-UL-54x:4/37(0.11)
chrX	93113704	SV_168	C	<DEL>	DEL	DEL	-187037	93300741	0	1	0	1	.	1	T	.	.	.	.	.	2	1	0/1	.	.	0/1	0/1:.:.:.:0/1	https://github.com/jzook/HG008SVcuration/issues/300	y	y	n	n	y	1	.	.	.	.	.	.	.	.	.	0.0351759	HG8T-elem-long-31x:3/140(0.02),HG8T-PB-Hifi-116x:10/251(0.04),HG8T-UCSC-ONT-UL-54x:5/106(0.05),HG8T-NE-ONT-UL-54x:3/100(0.03)
chrX	95810797	CNA_39	N	<CNV:HAP1>,<CNV:HAP2>	CNV	DEL	2072	95812869	0	0	0	0	0,0,0,0	.	.	.	cluster_14	.,cluster_14	D	1,0	1	0	1|2	.	.	1|2	1|2:.:.:1:1|2	https://github.com/jzook/HG008SVcuration/issues/272,https://github.com/jzook/HG008SVcuration/issues/273	n	y	n	.	u	1	chrX_hap2	94523351	.	.	.	.	.	.	.	.	.
chrX	95810797	SV_205	T	T[chr18:28482566[	BND	TRA:BALANCED	.	.	0	5	.	.	.	5	GCCTG	SV_203	cluster_14	cluster_14	.	.	1	0	0/1	.	0|1	0|1	0|1:.,chrX*95810797*1:.,1:.:0|1	https://github.com/jzook/HG008SVcuration/issues/272,https://github.com/jzook/HG008SVcuration/issues/273	n	y	n	n	u	1	chrX_hap2	94523351	svim_asm.BND.29	N	N[chr18_hap2:28979455[	SVTYPE=BND	BND	.	.	0.497512	HG8T-elem-long-31x:21/35(0.60),HG8T-PB-Hifi-116x:46/98(0.47),HG8T-UCSC-ONT-UL-54x:13/32(0.41),HG8T-NE-ONT-UL-54x:20/36(0.56)
chrX	95812869	SV_204	G	]chr18:28481423]G	BND	TRA:BALANCED	.	.	0	1	.	.	.	1	A	SV_138	cluster_14	cluster_14	.	.	1	1	0/1	.	0|1	0|1	0|1:.,chrX*95812869*1:.,1:.:0|1	https://github.com/jzook/HG008SVcuration/issues/272,https://github.com/jzook/HG008SVcuration/issues/273	n	y	n	n	u	1	chrX_hap2	94525418	svim_asm.BND.30	N	]chr18_hap2:28978313]N	SVTYPE=BND	BND	.	.	0.475556	HG8T-elem-long-31x:24/56(0.43),HG8T-PB-Hifi-116x:50/104(0.48),HG8T-UCSC-ONT-UL-54x:15/31(0.48),HG8T-NE-ONT-UL-54x:18/34(0.53)
chrX	125899652	SV_169	ATAAG	ATTTTTTTTTTTTTTTTTTTTTTTTTTTTTTTTTTTTTTTTTTTTTTTTTTTTTTTTTTTTTTTTTTTTTTTTTTTTTTTTTTTTTTATTCTTCTTTGTTTTATTTTTCTTTTTTTTTTTTTTTTTTTTTTTTT	INS	INS:ME	129	125899656	.	.	.	.	-79,12	.	.	.	.	.	.	.	0	1	0|1	1|0	.	1|0	0/1:.:.:.:1|0	https://github.com/jzook/HG008SVcuration/issues/301	n	y	n	n	n	1	chrX_hap1	126291930	svim_asm.INS.79	A	ATTTTTTTTTTTTTTTTTTTTTTTTTTTTTTTTTTTTTTTTTTTTTTTTTTTTTTTTTATTCTTCTTTGTTTTATTTTTCTTTTTTTTTTTTTTTTTTTTTTTT	SVTYPE=INS;END=126291930;SVLEN=103	INS	126291930	103	0.356383	HG8T-elem-long-31x:12/22(0.55),HG8T-PB-Hifi-116x:37/88(0.42),HG8T-UCSC-ONT-UL-54x:4/36(0.11),HG8T-NE-ONT-UL-54x:14/42(0.33)
chrX	125901255	SV_216	G	<DEL>	DEL	DEL	-121	125901376	.	.	.	.	.	.	.	.	.	.	DJ	0.9,1	1	1	0/1	.	.	0/1	0/1:.:.:1.9:0/1	https://github.com/jzook/HG008SVcuration/issues/313	y	y	n	n	n	1	.	.	.	.	.	.	.	.	.	0.0459184	HG8T-elem-long-31x:2/34(0.06),HG8T-PB-Hifi-116x:5/84(0.06),HG8T-UCSC-ONT-UL-54x:1/37(0.03),HG8T-NE-ONT-UL-54x:1/41(0.02)
chrX	140411504	SV_344	CATACATATGTATGCACGTGCGTGTACACATATATACATATGTATGCACGTGCGTGTACACATAT	C	DEL	CNV:TR	-64	140411568	0	324	0	324	.	.	.	.	.	.	.	.	0	1	0|1	1|0	.	1|0	0/1:.:.:.:1|0	https://github.com/jzook/HG008SVcuration/issues/440	n	y	n	n	n	1	chrX_hap1	140802113	svim_asm.DEL.128	CATACATATGTATGCACGTGCGTGTACACATATATACATATGTATGCACGTGCGTGTACACATAT	C	SVTYPE=DEL;END=140802177;SVLEN=-64	DEL	140802177	-64	.	.
chrX	144037790	SV_170	N	<DEL>	DEL	DEL	-121	144037911	.	.	.	.	.	.	.	.	.	.	DJ	0.9,1	1	1	0/1	.	.	0/1	0/1:.:.:1.9:0/1	https://github.com/jzook/HG008SVcuration/issues/302	y	y	n	n	n	1	.	.	.	.	.	.	.	.	.	0.0420561	HG8T-elem-long-31x:0/42(0.00),HG8T-PB-Hifi-116x:4/76(0.05),HG8T-UCSC-ONT-UL-54x:3/41(0.07),HG8T-NE-ONT-UL-54x:2/55(0.04)

## Sheet: S10. Small Variant Benchmark on
Table S10. Confirmed truncal somatic small variants in HG008-T, in HG008Nv6.3 coordinates.
CHROM	POS	REF	ALT
chr1_hap1	5871	C	CCT
chr1_hap1	6359	C	CT
chr1_hap1	6436	C	CT
chr1_hap1	6459	C	CT
chr1_hap1	6530	C	CT
chr1_hap1	419740	GGCC	G
chr1_hap1	783363	G	A
chr1_hap1	1195497	C	CA
chr1_hap1	1282102	ATAGTTT	A
chr1_hap1	1456496	C	T
chr1_hap1	1621568	A	T
chr1_hap1	1743935	G	A
chr1_hap1	2199152	G	A
chr1_hap1	2453427	C	T
chr1_hap1	2652192	G	A
chr1_hap1	2734271	C	T
chr1_hap1	3417413	C	T
chr1_hap1	3920012	C	T
chr1_hap1	3928910	GT	G
chr1_hap1	4116748	T	A
chr1_hap1	4125987	C	T
chr1_hap1	4150908	T	TAAAAAAAAAA
chr1_hap1	4159327	G	C
chr1_hap1	4395081	C	G
chr1_hap1	4498738	C	CA
chr1_hap1	4635673	C	A
chr1_hap1	4635674	C	A
chr1_hap1	4668460	CGGAGGTTGCAGTGAGCTGAGATGACACCACTGCACTCCAGCCTGGGT	C
chr1_hap1	4821870	CT	C
chr1_hap1	5066958	T	G
chr1_hap1	5105180	A	T
chr1_hap1	5131257	G	A
chr1_hap1	5429649	G	A
chr1_hap1	5491607	C	CA
chr1_hap1	5777933	G	C
chr1_hap1	5777936	A	C
chr1_hap1	5825335	G	T
chr1_hap1	5836086	G	A
chr1_hap1	5836247	G	C
chr1_hap1	6367096	G	A
chr1_hap1	6423915	AT	A
chr1_hap1	6940831	C	A
chr1_hap1	7664881	A	ACT
chr1_hap1	7675978	C	G
chr1_hap1	7873936	C	CT
chr1_hap1	7886509	A	AGAGG
chr1_hap1	8219401	C	CA
chr1_hap1	8251293	C	A
chr1_hap1	8550332	CA	C
chr1_hap1	8576230	TATCAAGA	T,TTCAAGA
chr1_hap1	8576238	C	T
chr1_hap1	8590716	C	CT
chr1_hap1	8664922	C	A
chr1_hap1	8867737	AT	A
chr1_hap1	9274261	G	A
chr1_hap1	9759986	G	T
chr1_hap1	9986980	G	A
chr1_hap1	10313135	A	G
chr1_hap1	10489962	G	A
chr1_hap1	10981190	G	T
chr1_hap1	11206651	C	G
chr1_hap1	11287227	C	T
chr1_hap1	11293666	C	CT
chr1_hap1	11498950	A	T
chr1_hap1	11541796	CT	C
chr1_hap1	11571719	C	CA
chr1_hap1	11916460	C	G
chr1_hap1	12412494	G	A
chr1_hap1	12528587	C	CT
chr1_hap1	12735309	C	T
chr1_hap1	12744963	C	T
chr1_hap1	12958919	ATT	A
chr1_hap1	14970301	C	CA
chr1_hap1	15115604	T	TAC
chr1_hap1	16207100	A	G
chr1_hap1	16441180	C	T
chr1_hap1	16528389	T	TA
chr1_hap1	16697588	G	C
chr1_hap1	16961794	A	AT
chr1_hap1	17207202	C	CT
chr1_hap1	17403528	G	A
chr1_hap1	17676488	G	A
chr1_hap1	18375829	A	AAT
chr1_hap1	18399696	C	CT
chr1_hap1	18426097	G	GA
chr1_hap1	18487082	G	A
chr1_hap1	18670086	TA	T
chr1_hap1	18856929	G	A
chr1_hap1	19754146	G	A
chr1_hap1	20274282	G	A
chr1_hap1	20441744	C	A
chr1_hap1	20441745	C	A
chr1_hap1	20678924	A	C
chr1_hap1	20704297	C	T
chr1_hap1	20720567	C	CA
chr1_hap1	21579277	G	A
chr1_hap1	21590306	G	A
chr1_hap1	21666851	G	GT
chr1_hap1	21775951	T	C
chr1_hap1	21951182	A	AT
chr1_hap1	22362358	G	T
chr1_hap1	22403617	ATCTGGGAGGCATC	A
chr1_hap1	22601619	G	GTA
chr1_hap1	22668292	A	G
chr1_hap1	22809383	G	C
chr1_hap1	23189548	T	TTA
chr1_hap1	23966396	G	C
chr1_hap1	24029615	G	A
chr1_hap1	24030329	G	C
chr1_hap1	24124187	CA	C
chr1_hap1	24412467	A	G
chr1_hap1	24749231	CA	C
chr1_hap1	24787270	C	CA
chr1_hap1	24798181	C	A
chr1_hap1	24923653	AAT	A
chr1_hap1	26456345	A	AT
chr1_hap1	26598927	C	G
chr1_hap1	27122445	G	T
chr1_hap1	27187828	C	CT
chr1_hap1	28312406	G	C
chr1_hap1	28536013	C	CT
chr1_hap1	28833883	G	C
chr1_hap1	28852624	CT	C
chr1_hap1	28911541	C	CA
chr1_hap1	30250447	T	G
chr1_hap1	30289842	T	TG
chr1_hap1	30305387	C	CT
chr1_hap1	30432025	T	TA
chr1_hap1	30745849	T	A
chr1_hap1	31375073	T	TA
chr1_hap1	31488792	C	CA
chr1_hap1	32202084	CT	C
chr1_hap1	32606804	C	T
chr1_hap1	32607033	A	AT
chr1_hap1	32675675	C	CA
chr1_hap1	32970010	A	T
chr1_hap1	33257583	G	T
chr1_hap1	33956783	A	AT
chr1_hap1	34380282	AT	A
chr1_hap1	34389927	G	GT
chr1_hap1	34502675	AAC	A
chr1_hap1	34692267	AACACAC	A
chr1_hap1	35008433	G	GGGTTTGGTTTGGTTTGGTTTGGTTT
chr1_hap1	35305352	A	C
chr1_hap1	35405937	A	AT
chr1_hap1	35468471	TG	T
chr1_hap1	35942993	G	A
chr1_hap1	36787469	T	TAC
chr1_hap1	37298849	G	T
chr1_hap1	38077397	C	CA
chr1_hap1	38115841	G	C
chr1_hap1	38731819	C	CT
chr1_hap1	39024518	T	C
chr1_hap1	39276806	G	GA
chr1_hap1	39345843	G	A
chr1_hap1	40325555	C	CT
chr1_hap1	40355182	C	A
chr1_hap1	41160418	C	CA
chr1_hap1	41270338	G	GT
chr1_hap1	41544122	G	A
chr1_hap1	42048482	A	AT
chr1_hap1	42834030	C	CA
chr1_hap1	43149244	CA	C
chr1_hap1	44053933	C	CT
chr1_hap1	44279554	GT	G
chr1_hap1	44322783	C	CT
chr1_hap1	46526888	G	A
chr1_hap1	47072792	C	CA
chr1_hap1	47109557	G	C
chr1_hap1	47374620	C	A
chr1_hap1	48489461	G	GT
chr1_hap1	48749751	A	T
chr1_hap1	48871850	G	C
chr1_hap1	49352975	C	T
chr1_hap1	49547694	T	G
chr1_hap1	49740665	T	A
chr1_hap1	49887800	G	GT
chr1_hap1	50224355	CT	C
chr1_hap1	50338404	G	A
chr1_hap1	50347834	G	C
chr1_hap1	50507302	C	G
chr1_hap1	50587747	C	CA
chr1_hap1	50605393	C	CT
chr1_hap1	50611162	CT	C
chr1_hap1	50643991	C	T
chr1_hap1	50680627	C	CA
chr1_hap1	51154585	A	AAATAATAATAATAAT
chr1_hap1	51262715	T	TA
chr1_hap1	51704709	G	A
chr1_hap1	51704710	A	T
chr1_hap1	51769409	C	CA
chr1_hap1	52198773	C	CA
chr1_hap1	52376730	A	AT
chr1_hap1	52789122	A	T
chr1_hap1	52789123	G	T
chr1_hap1	53196400	C	T
chr1_hap1	53745072	C	CA
chr1_hap1	54686975	G	T
chr1_hap1	55352627	G	A
chr1_hap1	55516556	G	GT
chr1_hap1	55652125	C	CT
chr1_hap1	55727438	C	G
chr1_hap1	55790387	A	T
chr1_hap1	56028880	C	A
chr1_hap1	56498609	G	C
chr1_hap1	56961286	T	A
chr1_hap1	56985984	TTTTCTTTCTTTC	T
chr1_hap1	56991918	C	A
chr1_hap1	57340811	A	C
chr1_hap1	57403781	A	AT
chr1_hap1	57436990	C	T
chr1_hap1	57565951	C	T
chr1_hap1	57722801	G	A
chr1_hap1	58211305	T	TAC
chr1_hap1	59046281	A	C
chr1_hap1	59286889	C	A
chr1_hap1	59967938	G	A
chr1_hap1	60141758	C	T
chr1_hap1	60141777	T	G
chr1_hap1	60387860	G	GAT
chr1_hap1	60393891	CT	C
chr1_hap1	60467439	G	GT
chr1_hap1	60690972	CA	C
chr1_hap1	60709347	C	CT
chr1_hap1	60880182	C	CTA
chr1_hap1	61112305	A	AAAAG
chr1_hap1	61140766	T	TA
chr1_hap1	61750745	C	T
chr1_hap1	62355409	A	C
chr1_hap1	62433823	C	T
chr1_hap1	62923617	T	A
chr1_hap1	63009055	CT	C
chr1_hap1	63102924	CT	C
chr1_hap1	63151269	AT	A
chr1_hap1	63213582	AT	A
chr1_hap1	63837900	A	T
chr1_hap1	64067884	G	T
chr1_hap1	64363007	CA	C
chr1_hap1	64550738	G	T
chr1_hap1	64556469	C	T
chr1_hap1	65201747	C	CA
chr1_hap1	65895185	C	CAT
chr1_hap1	66371508	A	AAT
chr1_hap1	66389578	AT	A
chr1_hap1	66564325	G	A
chr1_hap1	66763297	A	T
chr1_hap1	66908673	T	A
chr1_hap1	66972389	C	CT
chr1_hap1	67209350	ATTT	A
chr1_hap1	67578887	G	A
chr1_hap1	67659060	C	CA
chr1_hap1	67716165	G	A
chr1_hap1	68465968	C	CA
chr1_hap1	68825004	C	A
chr1_hap1	69011928	G	A
chr1_hap1	69344742	A	T
chr1_hap1	69356420	TA	T
chr1_hap1	69600314	G	T
chr1_hap1	69714973	TTA	T
chr1_hap1	69885603	G	T
chr1_hap1	70182294	C	CA
chr1_hap1	70326743	CT	C
chr1_hap1	70616621	AT	A
chr1_hap1	70686569	T	TA
chr1_hap1	70882761	C	CA
chr1_hap1	70945984	G	A
chr1_hap1	70977754	G	GT
chr1_hap1	70982752	T	A
chr1_hap1	70982753	G	T
chr1_hap1	71217619	C	A
chr1_hap1	71268523	C	CA
chr1_hap1	71385143	TA	T
chr1_hap1	71391757	T	G
chr1_hap1	71498163	G	GA
chr1_hap1	71673906	A	T
chr1_hap1	71793591	A	T
chr1_hap1	72086641	CA	C
chr1_hap1	72153684	T	G
chr1_hap1	72269892	CA	C
chr1_hap1	72296243	C	T
chr1_hap1	72322623	C	CA
chr1_hap1	72379175	CA	C
chr1_hap1	72501272	G	T
chr1_hap1	72513917	TTTA	T
chr1_hap1	72523345	G	C
chr1_hap1	72617032	CT	C
chr1_hap1	72852799	CT	C
chr1_hap1	73028734	C	A
chr1_hap1	73302896	G	C
chr1_hap1	73357674	C	CA
chr1_hap1	73467268	TA	T
chr1_hap1	73504246	CAA	C
chr1_hap1	73881671	G	T
chr1_hap1	73985448	C	A
chr1_hap1	74194290	G	T
chr1_hap1	74254710	CA	C
chr1_hap1	74358130	G	GT
chr1_hap1	74601578	G	GT
chr1_hap1	74738470	CA	C
chr1_hap1	74778466	A	T
chr1_hap1	75159911	T	C
chr1_hap1	75184990	G	C
chr1_hap1	75403263	CA	C
chr1_hap1	75584524	C	A
chr1_hap1	75903184	T	TA
chr1_hap1	76145098	G	GTA
chr1_hap1	76577130	C	A
chr1_hap1	76630966	TC	T
chr1_hap1	76745548	T	A
chr1_hap1	76942105	CA	C
chr1_hap1	77191315	G	GA
chr1_hap1	77191317	G	A
chr1_hap1	77191318	G	A
chr1_hap1	77191323	G	A
chr1_hap1	77296256	CA	C
chr1_hap1	77373446	C	A
chr1_hap1	77373466	C	A
chr1_hap1	77549862	GT	G
chr1_hap1	77698450	GT	G
chr1_hap1	78426961	AT	A
chr1_hap1	78973293	GT	G
chr1_hap1	79032779	T	TA
chr1_hap1	79109560	CT	C
chr1_hap1	79176440	C	T
chr1_hap1	79215205	C	T
chr1_hap1	79273248	A	AT
chr1_hap1	79594372	T	G
chr1_hap1	79925257	C	CA
chr1_hap1	79964570	CA	C
chr1_hap1	80126698	GAA	G
chr1_hap1	80171849	C	A
chr1_hap1	80252715	AAT	A
chr1_hap1	80252916	TTC	T
chr1_hap1	80312275	C	A
chr1_hap1	80314602	TTTAGTGGTGA	T
chr1_hap1	80517093	GT	G
chr1_hap1	80607454	A	C
chr1_hap1	80624964	C	CT
chr1_hap1	80702580	C	A
chr1_hap1	80742545	T	A
chr1_hap1	80816371	T	TA
chr1_hap1	80843111	AC	A
chr1_hap1	80843113	C	A
chr1_hap1	80964322	A	G
chr1_hap1	81107161	G	T
chr1_hap1	81355951	G	GT
chr1_hap1	81446509	CT	C
chr1_hap1	81561187	CA	C
chr1_hap1	81562508	C	CA
chr1_hap1	81760889	T	TA
chr1_hap1	82231544	GT	G
chr1_hap1	82329075	G	GA
chr1_hap1	82392787	C	T
chr1_hap1	82638152	C	T
chr1_hap1	82638153	C	A
chr1_hap1	82649775	A	G
chr1_hap1	82802139	G	GA
chr1_hap1	82866485	A	G
chr1_hap1	82924674	GA	G
chr1_hap1	83148037	G	T
chr1_hap1	83350120	C	T
chr1_hap1	83366356	T	TA
chr1_hap1	83505481	C	A
chr1_hap1	83538980	CA	C
chr1_hap1	83591839	C	T
chr1_hap1	84002174	GA	G
chr1_hap1	84014945	G	A
chr1_hap1	84745293	AT	A
chr1_hap1	85169054	G	A
chr1_hap1	85471361	C	CA
chr1_hap1	85796939	C	CA
chr1_hap1	85957184	C	CA
chr1_hap1	86852812	C	T
chr1_hap1	87000781	G	A
chr1_hap1	87162462	G	C
chr1_hap1	87167872	G	A
chr1_hap1	87169209	C	A
chr1_hap1	87938864	C	T
chr1_hap1	88343189	TTTATGAAGGTCTTTTTCTTAAGAGCTAAAAAACAAGCA	T
chr1_hap1	88374886	CATATATATATATATATATAT	C
chr1_hap1	89260399	T	C
chr1_hap1	89454452	C	G
chr1_hap1	90837430	G	T
chr1_hap1	90923113	C	G
chr1_hap1	90923114	C	T
chr1_hap1	90992256	CA	C
chr1_hap1	91037052	CT	C
chr1_hap1	91498879	AT	A
chr1_hap1	91822299	G	C
chr1_hap1	92462688	A	T
chr1_hap1	92464538	C	CA
chr1_hap1	92662722	CA	C
chr1_hap1	92728653	G	A
chr1_hap1	92941358	C	CA
chr1_hap1	93262060	C	A
chr1_hap1	93263953	C	T
chr1_hap1	93802872	C	CA
chr1_hap1	93808292	GT	G
chr1_hap1	93809228	C	G
chr1_hap1	95562194	C	A
chr1_hap1	95820063	CT	C
chr1_hap1	96306529	G	GA
chr1_hap1	97343408	C	G
chr1_hap1	98784819	C	CA
chr1_hap1	98906277	G	GT
chr1_hap1	99317593	A	AT
chr1_hap1	99399609	C	CA
chr1_hap1	99598044	C	CT
chr1_hap1	100069517	A	C
chr1_hap1	100365984	C	CA
chr1_hap1	101094698	TGCACACACACAC	T
chr1_hap1	101377392	G	A
chr1_hap1	101572549	T	TG
chr1_hap1	101614221	GT	G
chr1_hap1	102030648	CT	C
chr1_hap1	102097269	C	T
chr1_hap1	102369933	TA	T
chr1_hap1	102377663	G	A
chr1_hap1	102679519	CT	C
chr1_hap1	102891358	C	CT
chr1_hap1	102914714	AT	A
chr1_hap1	102984932	T	C
chr1_hap1	103103826	C	T
chr1_hap1	103104378	C	T
chr1_hap1	103113303	C	CA
chr1_hap1	103120172	G	A
chr1_hap1	103213086	C	A
chr1_hap1	103356438	T	A
chr1_hap1	103356439	C	T
chr1_hap1	103492346	G	T
chr1_hap1	103561563	G	C
chr1_hap1	103716542	G	GTA
chr1_hap1	103747059	A	G
chr1_hap1	103903219	G	A
chr1_hap1	104272167	AT	A
chr1_hap1	104332832	GA	G
chr1_hap1	104434418	CA	C
chr1_hap1	104692868	A	C
chr1_hap1	104897680	CT	C
chr1_hap1	104938603	A	G
chr1_hap1	105194436	C	T
chr1_hap1	105220905	C	T
chr1_hap1	105456467	T	A
chr1_hap1	105504368	G	C
chr1_hap1	106019242	T	A
chr1_hap1	106254586	CT	C
chr1_hap1	106296117	CA	C
chr1_hap1	106694101	A	T
chr1_hap1	106711339	A	T
chr1_hap1	106960818	T	A
chr1_hap1	107001834	C	T
chr1_hap1	107074615	C	CAT
chr1_hap1	107321255	A	AT
chr1_hap1	107508952	C	A
chr1_hap1	107659469	C	A
chr1_hap1	107719727	C	A
chr1_hap1	107753393	CA	C
chr1_hap1	107764463	A	G
chr1_hap1	108095346	G	A
chr1_hap1	108341274	C	CT
chr1_hap1	108364578	C	CT
chr1_hap1	108781508	C	T
chr1_hap1	109176957	G	A
chr1_hap1	109244014	C	A
chr1_hap1	109266254	A	AT
chr1_hap1	109541599	C	CA
chr1_hap1	109562650	C	CT
chr1_hap1	109657807	T	G
chr1_hap1	110643000	C	CA
chr1_hap1	110761933	G	C
chr1_hap1	111144752	CA	C
chr1_hap1	111254480	G	A
chr1_hap1	111349973	CA	C
chr1_hap1	112167612	G	A
chr1_hap1	112421177	C	CAG
chr1_hap1	112535402	G	A
chr1_hap1	112571841	T	TA
chr1_hap1	112616055	T	C
chr1_hap1	112708000	T	A
chr1_hap1	113025191	G	A
chr1_hap1	113077379	C	CGT
chr1_hap1	113309957	C	CA
chr1_hap1	113370172	A	AT
chr1_hap1	114654664	C	CT
chr1_hap1	114667474	G	GA
chr1_hap1	115125608	CT	C
chr1_hap1	116498506	T	A
chr1_hap1	116835712	TCAGGGACTATTACTCTGAGGCC	T
chr1_hap1	117132677	A	AT
chr1_hap1	117670607	A	T
chr1_hap1	118405466	ACAGCAC	A
chr1_hap1	118744745	TA	T
chr1_hap1	119339067	G	GC
chr1_hap1	119459045	G	T
chr1_hap1	119904064	C	T
chr1_hap1	121047381	AT	A
chr1_hap1	121087176	C	T
chr1_hap1	121101590	G	A
chr1_hap1	121108143	C	CA
chr1_hap1	121761615	G	T
chr1_hap1	121826445	A	G
chr1_hap1	121855497	G	T
chr1_hap1	122302147	C	A
chr1_hap1	122466318	T	A
chr1_hap1	122471038	C	T
chr1_hap1	122617899	T	A
chr1_hap1	122623014	C	T
chr1_hap1	122847835	G	A
chr1_hap1	122896711	C	T
chr1_hap1	123420886	C	A
chr1_hap1	123420887	T	C
chr1_hap1	123851360	C	G
chr1_hap1	123914274	A	T
chr1_hap1	124316842	T	C
chr1_hap1	124316870	T	G
chr1_hap1	124319298	T	G
chr1_hap1	124319309	A	T
chr1_hap1	124319362	G	T
chr1_hap1	124319699	T	A
chr1_hap1	124320150	C	G
chr1_hap1	124320432	T	G
chr1_hap1	124320457	G	T
chr1_hap1	124322615	A	G
chr1_hap1	124322747	A	T
chr1_hap1	124445516	C	A
chr1_hap1	124736587	T	C
chr1_hap1	125076149	T	G
chr1_hap1	125283466	G	A
chr1_hap1	125454451	T	G
chr1_hap1	125469583	C	G
chr1_hap1	125792391	C	T
chr1_hap1	125956903	G	T
chr1_hap1	126142660	G	A
chr1_hap1	126150994	G	A
chr1_hap1	126315093	T	C
chr1_hap1	126668449	A	G
chr1_hap1	126831174	C	A
chr1_hap1	126849496	TA	T
chr1_hap1	127035775	C	T
chr1_hap1	127105778	C	CT
chr1_hap1	127293685	G	A
chr1_hap1	127306083	T	C
chr1_hap1	127306095	C	A
chr1_hap1	127612417	G	A
chr1_hap1	127993973	C	A
chr1_hap1	128095604	G	T
chr1_hap1	128251478	A	T
chr1_hap1	128306192	G	A
chr1_hap1	128313231	G	A
chr1_hap1	128333762	G	A
chr1_hap1	128534183	G	A
chr1_hap1	128558964	C	A
chr1_hap1	128621839	T	C
chr1_hap1	128629997	G	A
chr1_hap1	128890190	C	T
chr1_hap1	129135571	A	T
chr1_hap1	129143948	C	T
chr1_hap1	129189141	C	T
chr1_hap1	129217511	C	T
chr1_hap1	129867484	C	T
chr1_hap1	129878007	G	A
chr1_hap1	129924892	C	G
chr1_hap1	129938500	G	T
chr1_hap1	130150163	C	T
chr1_hap1	130247117	T	G
chr1_hap1	130252519	C	CA
chr1_hap1	130337025	G	T
chr1_hap1	130396896	A	T
chr1_hap1	130416517	A	T
chr1_hap1	130523731	G	T
chr1_hap1	130726968	G	T
chr1_hap1	130757700	G	A
chr1_hap1	130773088	G	A
chr1_hap1	130921347	CA	C
chr1_hap1	131106048	G	A
chr1_hap1	131342868	G	T
chr1_hap1	131475014	C	A
chr1_hap1	131478493	G	A
chr1_hap1	131478668	G	A
chr1_hap1	131513944	G	A
chr1_hap1	131621247	CA	C
chr1_hap1	131823015	A	AT
chr1_hap1	131958643	T	G
chr1_hap1	132166059	G	GA
chr1_hap1	132253648	G	A
chr1_hap1	132257818	G	T
chr1_hap1	132452955	T	C
chr1_hap1	132587692	G	A
chr1_hap1	132587693	G	T
chr1_hap1	132613870	C	T
chr1_hap1	132651066	G	T
chr1_hap1	132869386	C	T
chr1_hap1	133005068	G	A
chr1_hap1	133241853	G	T
chr1_hap1	133271749	C	T
chr1_hap1	133344252	G	A
chr1_hap1	133530653	G	A
chr1_hap1	133907745	G	GA
chr1_hap1	134086099	G	A
chr1_hap1	134092002	C	T
chr1_hap1	134336511	C	T
chr1_hap1	134392017	A	C
chr1_hap1	134401515	C	T
chr1_hap1	134465754	G	T
chr1_hap1	134829316	C	T
chr1_hap1	134869504	A	T
chr1_hap1	134895307	C	A
chr1_hap1	134917923	G	A
chr1_hap1	134936570	C	T
chr1_hap1	135030841	C	T
chr1_hap1	135130144	C	T
chr1_hap1	135718189	C	A
chr1_hap1	135812938	T	C
chr1_hap1	136098491	G	T
chr1_hap1	136421227	C	T
chr1_hap1	136484542	C	T
chr1_hap1	136583215	A	G
chr1_hap1	136736920	C	T
chr1_hap1	136775736	A	C
chr1_hap1	136806589	G	A
chr1_hap1	136806629	G	C
chr1_hap1	137421623	C	A
chr1_hap1	137670573	AATGGAATCATCATC	A
chr1_hap1	137805119	G	A
chr1_hap1	137827592	C	A
chr1_hap1	138136546	C	T
chr1_hap1	138268662	G	A
chr1_hap1	138301337	C	T
chr1_hap1	138348001	A	T
chr1_hap1	138377377	C	G
chr1_hap1	138506640	C	T
chr1_hap1	138631228	C	A
chr1_hap1	138883755	A	G
chr1_hap1	139003956	C	T
chr1_hap1	139183724	G	A
chr1_hap1	139418260	G	A
chr1_hap1	139528131	G	T
chr1_hap1	140112508	G	A
chr1_hap1	140370877	CA	C
chr1_hap1	140458255	A	G
chr1_hap1	140476005	A	C
chr1_hap1	140772066	C	CA
chr1_hap1	140782319	G	C
chr1_hap1	140874356	CT	C
chr1_hap1	141225905	C	T
chr1_hap1	141509170	TA	T
chr1_hap1	141766228	AT	A
chr1_hap1	141858880	C	T
chr1_hap1	142258608	T	C
chr1_hap1	142480438	C	G
chr1_hap1	142681134	G	C
chr1_hap1	142917512	G	A
chr1_hap1	143146528	C	CT
chr1_hap1	144197919	C	A
chr1_hap1	144434305	C	CA
chr1_hap1	144476721	G	GTA
chr1_hap1	144859893	G	A
chr1_hap1	145118904	C	CT
chr1_hap1	145273446	G	GA
chr1_hap1	145333700	C	CA
chr1_hap1	145474289	C	T
chr1_hap1	145572424	GCA	G,GACA
chr1_hap1	145572427	T	A
chr1_hap1	145572428	G	C
chr1_hap1	145674930	C	T
chr1_hap1	146320849	G	A
chr1_hap1	146987725	T	TA
chr1_hap1	147378812	C	CA
chr1_hap1	147988737	C	T
chr1_hap1	148168157	G	A
chr1_hap1	148409963	C	CT
chr1_hap1	148415151	G	A
chr1_hap1	148455134	A	AT
chr1_hap1	148846412	T	TA
chr1_hap1	149024597	A	AT
chr1_hap1	149211097	G	C
chr1_hap1	149211339	G	A
chr1_hap1	149559593	C	T
chr1_hap1	150026747	G	T
chr1_hap1	150103256	CA	C
chr1_hap1	150437950	G	A
chr1_hap1	150477910	C	T
chr1_hap1	150768795	A	T
chr1_hap1	150924688	CA	C
chr1_hap1	151162293	T	C
chr1_hap1	151426075	C	CA
chr1_hap1	152329399	A	C
chr1_hap1	152598321	G	GT
chr1_hap1	153535701	A	AT
chr1_hap1	153557093	C	A
chr1_hap1	153839260	G	A
chr1_hap1	153843926	C	CA
chr1_hap1	154066088	G	T
chr1_hap1	154253612	T	A
chr1_hap1	154683200	C	A
chr1_hap1	155438733	G	GT
chr1_hap1	155587075	CT	C
chr1_hap1	155692708	T	A
chr1_hap1	155864107	GA	G
chr1_hap1	155922324	G	GA
chr1_hap1	156344110	C	CA
chr1_hap1	156572931	TCCTAGG	T
chr1_hap1	156810412	CA	C
chr1_hap1	157290417	C	T
chr1_hap1	157900623	C	T
chr1_hap1	158388464	C	CA
chr1_hap1	158826243	G	C
chr1_hap1	159377935	C	CA
chr1_hap1	159415614	C	CA
chr1_hap1	159907273	C	CT
chr1_hap1	159948761	C	G
chr1_hap1	160201179	A	AT
chr1_hap1	160291484	C	G
chr1_hap1	161388525	CA	C
chr1_hap1	161419532	TA	T
chr1_hap1	161868030	T	A
chr1_hap1	162309611	CT	C
chr1_hap1	163101230	C	A
chr1_hap1	163194818	C	T
chr1_hap1	163293186	A	AT
chr1_hap1	163371295	G	T
chr1_hap1	163678147	G	A
chr1_hap1	163767896	C	CA
chr1_hap1	163950317	G	C
chr1_hap1	163956212	GA	G
chr1_hap1	164092756	A	AAT
chr1_hap1	164111403	TA	T
chr1_hap1	164266137	C	CA
chr1_hap1	164454455	C	CT
chr1_hap1	164537593	A	G
chr1_hap1	164741185	AC	A
chr1_hap1	164833025	C	CT
chr1_hap1	165370219	C	CA
chr1_hap1	165688559	C	G
chr1_hap1	165770298	G	GT
chr1_hap1	166576716	C	CT
chr1_hap1	166749022	GA	G
chr1_hap1	167075543	T	A
chr1_hap1	167075544	G	C
chr1_hap1	167463937	GT	G
chr1_hap1	167478153	C	G
chr1_hap1	167677536	C	CA
chr1_hap1	167964061	C	G
chr1_hap1	167971824	T	TA
chr1_hap1	168126759	CA	C
chr1_hap1	168216192	C	CT
chr1_hap1	168356569	G	GA
chr1_hap1	168542585	G	GA
chr1_hap1	168669303	TA	T
chr1_hap1	168773949	T	G
chr1_hap1	168862453	AAAAG	A
chr1_hap1	169611320	C	CT
chr1_hap1	170470461	A	T
chr1_hap1	170470462	G	T
chr1_hap1	170696741	A	G
chr1_hap1	170805583	G	C
chr1_hap1	170841231	T	A
chr1_hap1	170843353	A	AT
chr1_hap1	171360329	C	CA
chr1_hap1	171835110	GC	G
chr1_hap1	172435664	CT	C
chr1_hap1	172474185	CA	C
chr1_hap1	172534192	G	T
chr1_hap1	172541408	T	C
chr1_hap1	172546388	G	C
chr1_hap1	172556477	G	T
chr1_hap1	172562356	C	A
chr1_hap1	172567965	C	A
chr1_hap1	172837035	G	A
chr1_hap1	172852988	C	A
chr1_hap1	172868712	AAAAG	A
chr1_hap1	173086543	GT	G
chr1_hap1	173148099	G	T
chr1_hap1	173420970	G	C
chr1_hap1	173665938	CA	C
chr1_hap1	173767560	GT	G
chr1_hap1	173977195	G	GT
chr1_hap1	173984493	C	A
chr1_hap1	174016951	C	CT
chr1_hap1	174294771	G	A
chr1_hap1	174373534	C	T
chr1_hap1	174377416	G	T
chr1_hap1	174485873	A	G
chr1_hap1	175265489	G	GTA
chr1_hap1	175526028	T	TA
chr1_hap1	175546002	C	CA
chr1_hap1	176799502	C	CT
chr1_hap1	177468810	T	TA
chr1_hap1	177824015	G	A
chr1_hap1	179015623	C	CT
chr1_hap1	179078967	T	G
chr1_hap1	179153685	C	A
chr1_hap1	179186317	A	AAT
chr1_hap1	179301824	C	A
chr1_hap1	179301825	T	C
chr1_hap1	179375075	G	GT
chr1_hap1	179411199	T	C
chr1_hap1	179560308	A	C
chr1_hap1	179657203	C	CA
chr1_hap1	180489334	G	A
chr1_hap1	180846172	A	T
chr1_hap1	181038097	T	A
chr1_hap1	181051847	C	CA
chr1_hap1	181237185	C	CT
chr1_hap1	181352727	G	GT
chr1_hap1	181536948	G	GT
chr1_hap1	181567416	C	A
chr1_hap1	181732918	T	A
chr1_hap1	182234900	G	T
chr1_hap1	182269617	T	A
chr1_hap1	182522942	T	A
chr1_hap1	183402198	A	C
chr1_hap1	183421595	G	T
chr1_hap1	183459469	C	A
chr1_hap1	183903749	G	A
chr1_hap1	183903750	G	T
chr1_hap1	184199534	TA	T
chr1_hap1	184413363	GA	G
chr1_hap1	184430992	C	G
chr1_hap1	184683422	CA	C
chr1_hap1	184754736	AT	A
chr1_hap1	184854701	G	A
chr1_hap1	184882850	T	A
chr1_hap1	185180678	C	T
chr1_hap1	185292328	C	T
chr1_hap1	185474857	CA	C
chr1_hap1	185623158	C	T
chr1_hap1	185728814	G	A
chr1_hap1	186003042	G	A
chr1_hap1	186021456	T	TA
chr1_hap1	186160103	C	A
chr1_hap1	186245786	A	AGT
chr1_hap1	186255740	C	A
chr1_hap1	186430787	GA	G
chr1_hap1	186460065	A	T
chr1_hap1	186675140	T	A
chr1_hap1	186724962	T	A
chr1_hap1	186746634	C	G
chr1_hap1	186868448	G	GTATA
chr1_hap1	186897694	G	A
chr1_hap1	186991556	C	T
chr1_hap1	187058213	G	T
chr1_hap1	187214071	GA	G
chr1_hap1	187256991	C	CA
chr1_hap1	187277122	C	A
chr1_hap1	187300773	C	T
chr1_hap1	187563872	C	CT
chr1_hap1	187594814	AT	A
chr1_hap1	187603719	C	T
chr1_hap1	187663806	T	TTA
chr1_hap1	187891524	C	T
chr1_hap1	187952931	G	T
chr1_hap1	188134961	G	A
chr1_hap1	188228339	A	G
chr1_hap1	188260778	C	T
chr1_hap1	188278353	A	AT
chr1_hap1	188353574	C	T
chr1_hap1	188621295	T	TTA
chr1_hap1	188925666	C	A
chr1_hap1	189038012	C	CT
chr1_hap1	189075187	G	A
chr1_hap1	189168783	G	T
chr1_hap1	189266482	G	C
chr1_hap1	189383554	TA	T
chr1_hap1	189447670	GA	G
chr1_hap1	189732286	GCTTTTGGATTA	G
chr1_hap1	190142262	C	CA
chr1_hap1	190152407	A	T
chr1_hap1	190245029	C	T
chr1_hap1	190725613	C	T
chr1_hap1	191269225	TG	T
chr1_hap1	191502469	G	GCA
chr1_hap1	191822314	AT	A
chr1_hap1	191912590	A	G
chr1_hap1	192122904	G	C
chr1_hap1	192355261	GA	G
chr1_hap1	192498946	T	TA
chr1_hap1	192546971	CA	C
chr1_hap1	193140271	A	AAC
chr1_hap1	193207647	TA	T
chr1_hap1	193255759	C	CA
chr1_hap1	193480870	G	A
chr1_hap1	193591822	C	CT
chr1_hap1	193994949	C	T
chr1_hap1	194042398	GT	G
chr1_hap1	194159399	C	CAT
chr1_hap1	194663624	G	C
chr1_hap1	194862252	T	TTG
chr1_hap1	194907836	T	A
chr1_hap1	195429727	AC	A
chr1_hap1	195872083	G	GATA
chr1_hap1	196596088	G	T
chr1_hap1	196616072	T	C
chr1_hap1	197249424	T	TA
chr1_hap1	197385978	T	TA
chr1_hap1	197574085	C	G
chr1_hap1	198281747	TC	T
chr1_hap1	198300357	A	C
chr1_hap1	198300359	A	C
chr1_hap1	198347895	C	A
chr1_hap1	198787062	G	T
chr1_hap1	198904929	C	CT
chr1_hap1	199405658	CTGCCTTCT	C
chr1_hap1	199725133	C	CT
chr1_hap1	200633213	T	TA
chr1_hap1	200774086	C	T
chr1_hap1	200804938	T	A
chr1_hap1	200919661	AT	A
chr1_hap1	201685141	G	C
chr1_hap1	202221434	CT	C
chr1_hap1	202562897	C	T
chr1_hap1	202777963	G	GA
chr1_hap1	202890862	G	A
chr1_hap1	203764660	CCTTT	C
chr1_hap1	204303047	G	GT
chr1_hap1	204356912	TTCTC	T
chr1_hap1	204391166	T	A
chr1_hap1	204446615	A	AT
chr1_hap1	204460059	G	A
chr1_hap1	204531717	C	T
chr1_hap1	204543798	C	CT
chr1_hap1	205387830	T	TAC
chr1_hap1	205391871	C	CGT
chr1_hap1	205991491	TA	T
chr1_hap1	206138932	G	A
chr1_hap1	206149702	CT	C
chr1_hap1	206167363	AT	A
chr1_hap1	206297176	G	A
chr1_hap1	206299518	T	G
chr1_hap1	206331442	A	G
chr1_hap1	206331677	C	A
chr1_hap1	206357878	C	CT
chr1_hap1	206566198	G	C
chr1_hap1	206634830	A	AC
chr1_hap1	206811886	C	T
chr1_hap1	206917156	C	CA
chr1_hap1	207088894	C	CA
chr1_hap1	207323240	G	C
chr1_hap1	207681147	TC	T
chr1_hap1	207703858	A	G
chr1_hap1	207889388	C	CT
chr1_hap1	208107520	A	G
chr1_hap1	208146155	GT	G
chr1_hap1	208268357	CT	C
chr1_hap1	208327641	C	T
chr1_hap1	208336389	T	TA
chr1_hap1	208939335	C	CA
chr1_hap1	209209006	A	AAT
chr1_hap1	209414516	A	AT
chr1_hap1	210053631	A	ATT
chr1_hap1	210289640	A	AT
chr1_hap1	210556229	A	G
chr1_hap1	210736047	C	CT
chr1_hap1	211003582	CA	C
chr1_hap1	211293422	G	C
chr1_hap1	211961915	C	CT
chr1_hap1	212124741	C	CA
chr1_hap1	212415311	C	T
chr1_hap1	212609565	C	CATCT
chr1_hap1	212685726	CAT	C
chr1_hap1	212999980	C	T
chr1_hap1	213529821	CT	C
chr1_hap1	213984767	CA	C
chr1_hap1	213989292	CT	C
chr1_hap1	214019428	CA	C
chr1_hap1	214091996	C	CA
chr1_hap1	214128237	C	CT
chr1_hap1	214313637	C	CA
chr1_hap1	214370315	C	CA
chr1_hap1	214458442	TA	T
chr1_hap1	214699936	C	T
chr1_hap1	214749914	AT	A
chr1_hap1	214761792	C	CGT
chr1_hap1	215016944	C	A
chr1_hap1	215124188	C	A
chr1_hap1	215168360	C	CA
chr1_hap1	215428265	C	CA
chr1_hap1	215519025	GTA	G
chr1_hap1	215552246	G	GT
chr1_hap1	215753050	C	CT
chr1_hap1	215896015	C	CT
chr1_hap1	216185500	C	CA
chr1_hap1	216754641	G	C
chr1_hap1	216828515	A	AT
chr1_hap1	216911038	G	A
chr1_hap1	216967057	G	C
chr1_hap1	217030497	G	C
chr1_hap1	217033554	C	CA
chr1_hap1	217073438	C	G
chr1_hap1	217251110	A	T
chr1_hap1	217848718	CT	C
chr1_hap1	217850767	C	G
chr1_hap1	218173961	C	T
chr1_hap1	218356564	C	T
chr1_hap1	218844073	C	CT
chr1_hap1	218957059	AT	A
chr1_hap1	219523033	C	G
chr1_hap1	219603190	T	A
chr1_hap1	219755877	C	A
chr1_hap1	219854566	G	A
chr1_hap1	219879065	TA	T
chr1_hap1	220110928	G	C
chr1_hap1	220230586	G	A
chr1_hap1	221303707	G	C
chr1_hap1	221304851	G	C
chr1_hap1	221475077	A	G
chr1_hap1	221499903	C	G
chr1_hap1	221517660	G	C
chr1_hap1	221517665	G	T
chr1_hap1	221657669	A	T
chr1_hap1	222607789	AT	A
chr1_hap1	222751266	A	ATT
chr1_hap1	223290122	C	G
chr1_hap1	223460701	G	T
chr1_hap1	224607155	C	CA
chr1_hap1	224671328	C	CA
chr1_hap1	224790014	C	CA
chr1_hap1	225008755	T	C
chr1_hap1	225061994	C	A
chr1_hap1	225183820	C	CA
chr1_hap1	226027946	G	C
chr1_hap1	226040042	G	A
chr1_hap1	226080240	C	T
chr1_hap1	226209445	C	T
chr1_hap1	226940432	T	TTA
chr1_hap1	227097990	G	C
chr1_hap1	227328694	G	A
chr1_hap1	228900509	C	CA
chr1_hap1	229009515	C	CA
chr1_hap1	229123782	A	T
chr1_hap1	229719161	CT	C
chr1_hap1	229749017	C	T
chr1_hap1	229810966	G	T
chr1_hap1	229991669	G	C
chr1_hap1	230346262	T	A
chr1_hap1	230357563	C	A
chr1_hap1	230442035	G	A
chr1_hap1	230757713	A	T
chr1_hap1	230898372	G	C
chr1_hap1	230995099	C	G
chr1_hap1	231110416	TA	T
chr1_hap1	231426396	T	A
chr1_hap1	231492101	C	CT
chr1_hap1	231714827	T	G
chr1_hap1	232556499	A	T
chr1_hap1	232592434	TTC	T
chr1_hap1	232952318	CA	C
chr1_hap1	233361100	TA	T
chr1_hap1	233572418	CT	C
chr1_hap1	233731236	G	A
chr1_hap1	233961085	C	CT
chr1_hap1	234343266	CA	C
chr1_hap1	234647288	C	CAT
chr1_hap1	234682898	C	A
chr1_hap1	234713347	T	C
chr1_hap1	234776896	CT	C
chr1_hap1	234817996	CA	C
chr1_hap1	235076729	GA	G
chr1_hap1	235142529	G	T
chr1_hap1	235381534	G	T
chr1_hap1	235542742	A	T
chr1_hap1	235609087	CA	C
chr1_hap1	235809677	G	GTA
chr1_hap1	236002905	G	A
chr1_hap1	236069585	CT	C
chr1_hap1	236706347	GA	G
chr1_hap1	236843720	T	G
chr1_hap1	237055981	CA	C
chr1_hap1	237585501	C	G
chr1_hap1	237598021	T	A
chr1_hap1	237757662	C	CA
chr1_hap1	237955900	C	A
chr1_hap1	237958744	CA	C
chr1_hap1	238009802	CA	C
chr1_hap1	238390333	C	CA
chr1_hap1	238620079	T	C
chr1_hap1	238912239	C	CT
chr1_hap1	238965022	TA	T
chr1_hap1	239302812	G	A
chr1_hap1	239365500	G	GT
chr1_hap1	239375836	C	CT
chr1_hap1	239742747	GA	G
chr1_hap1	239786127	AT	A
chr1_hap1	239838952	TA	T
chr1_hap1	239996613	CT	C
chr1_hap1	240096285	C	T
chr1_hap1	240099290	G	C
chr1_hap1	240100215	G	T
chr1_hap1	240100473	G	A
chr1_hap1	240100646	G	A
chr1_hap1	240100690	G	A
chr1_hap1	240100724	G	T
chr1_hap1	240102182	G	A
chr1_hap1	240103297	G	C
chr1_hap1	240103812	G	A
chr1_hap1	240103831	G	T
chr1_hap1	240235610	G	T
chr1_hap1	240251343	G	A
chr1_hap1	240322209	C	CA
chr1_hap1	240433828	C	CA
chr1_hap1	240536299	CT	C
chr1_hap1	240667213	C	T
chr1_hap1	241126180	CA	C
chr1_hap1	241471642	G	C
chr1_hap1	241616582	A	AT
chr1_hap1	241853602	G	A
chr1_hap1	241887628	A	AATATATATAT
chr1_hap1	242165708	C	CA
chr1_hap1	242723338	CA	C
chr1_hap1	242766129	G	T
chr1_hap1	243223648	C	A
chr1_hap1	244663622	AT	A
chr1_hap1	244675344	A	T
chr1_hap1	244693897	G	T
chr1_hap1	244948196	G	A
chr1_hap1	245041968	G	GT
chr1_hap1	245456346	C	CT
chr1_hap1	245785559	G	GA
chr1_hap1	245829171	C	CA
chr1_hap1	245894258	G	T
chr1_hap1	245961843	G	T
chr1_hap1	246204136	C	CA
chr1_hap1	246302676	A	G
chr1_hap1	246539240	G	GT
chr1_hap1	246539301	T	TA
chr1_hap1	246539515	T	TA
chr1_hap2	123936502	G	C
chr1_hap2	124032092	C	A
chr1_hap2	124228632	C	A
chr1_hap2	124514321	CCTTT	C
chr1_hap2	124681478	G	C
chr1_hap2	124855561	G	A
chr1_hap2	125025374	C	A
chr1_hap2	125221162	C	G
chr1_hap2	125441853	G	C
chr1_hap2	125441855	T	A
chr1_hap2	125441903	C	A
chr1_hap2	125957172	G	A
chr1_hap2	125994468	G	T
chr1_hap2	125994469	G	T
chr1_hap2	126074943	T	A
chr1_hap2	126135864	G	A
chr1_hap2	126584290	G	A
chr1_hap2	126727350	T	G
chr1_hap2	126795833	A	T
chr1_hap2	126845960	G	C
chr1_hap2	127067121	G	A
chr1_hap2	127107293	G	C
chr1_hap2	127162046	G	A
chr1_hap2	127264371	T	A
chr1_hap2	127278037	T	A
chr1_hap2	127349669	C	T
chr1_hap2	127568404	C	T
chr1_hap2	127717110	C	T
chr1_hap2	127812123	C	T
chr1_hap2	128067859	G	A
chr1_hap2	128087130	C	A
chr1_hap2	128121276	G	A
chr1_hap2	128373308	G	A
chr1_hap2	128421676	C	T
chr1_hap2	128509780	G	A
chr1_hap2	128632849	G	A
chr1_hap2	128639487	G	T
chr1_hap2	128711341	A	T
chr1_hap2	128840360	G	A
chr1_hap2	129017384	C	T
chr1_hap2	129046759	C	G
chr1_hap2	129522849	G	A
chr1_hap2	129689183	C	G
chr1_hap2	129802915	A	T
chr1_hap2	129814785	C	A
chr1_hap2	129917257	A	T
chr1_hap2	129987695	G	C
chr1_hap2	130286608	C	T
chr1_hap2	130352012	C	A
chr1_hap2	131224750	C	T
chr1_hap2	131227114	C	T
chr1_hap2	131527462	T	C
chr1_hap2	131580228	G	A
chr1_hap2	131663736	A	G
chr1_hap2	131663757	A	T
chr1_hap2	131743664	C	T
chr1_hap2	131794503	C	T
chr1_hap2	131922243	CATTCGGGTCCGTTCGAAG	C
chr1_hap2	132005465	A	T
chr1_hap2	132073285	G	A
chr1_hap2	132077871	G	T
chr1_hap2	132242816	G	A
chr1_hap2	132416222	T	G
chr1_hap2	133069850	T	C
chr1_hap2	133128113	A	C
chr1_hap2	133173454	C	T
chr1_hap2	133462640	G	C
chr1_hap2	133503175	G	A
chr1_hap2	133705054	C	T
chr1_hap2	133719216	C	T
chr1_hap2	133879620	A	ATCCAT
chr1_hap2	134126769	C	A
chr1_hap2	134230690	C	G
chr1_hap2	134275776	TTCCATTA	T
chr1_hap2	134278879	C	T
chr1_hap2	134328683	GT	G
chr1_hap2	134339491	A	AT
chr1_hap2	134525297	G	A
chr1_hap2	134817459	G	A
chr1_hap2	135055199	CA	C
chr1_hap2	135171413	T	A
chr1_hap2	135173938	T	A
chr1_hap2	135260087	C	T
chr1_hap2	135264847	A	T
chr1_hap2	136066117	C	T
chr1_hap2	136087404	A	T
chr1_hap2	136239693	G	A
chr1_hap2	136457899	G	T
chr1_hap2	136472580	C	A
chr1_hap2	136473368	G	T
chr1_hap2	136496467	C	A
chr1_hap2	136568306	G	T
chr1_hap2	136706681	C	A
chr1_hap2	136976010	G	T
chr1_hap2	136983896	G	T
chr1_hap2	137339871	C	T
chr1_hap2	137354654	G	T
chr1_hap2	137394597	G	T
chr1_hap2	137708501	G	A
chr1_hap2	137921507	C	A
chr1_hap2	137953864	C	T
chr1_hap2	138004684	C	T
chr1_hap2	138253043	G	T
chr1_hap2	138698398	G	T
chr1_hap2	138805805	G	GA
chr1_hap2	138948319	T	A
chr1_hap2	139133846	C	T
chr1_hap2	139301311	C	T
chr1_hap2	139301314	C	T
chr1_hap2	139314111	T	C
chr1_hap2	139634350	G	T
chr1_hap2	139656549	A	T
chr1_hap2	139938835	G	C
chr1_hap2	140123777	C	A
chr1_hap2	140352297	C	T
chr1_hap2	140520593	G	GA
chr1_hap2	140800967	A	G
chr1_hap2	141192192	G	T
chr1_hap2	141238478	C	T
chr1_hap2	141489102	C	T
chr1_hap2	141724597	C	T
chr1_hap2	141782129	G	A
chr1_hap2	141804938	A	T
chr1_hap2	141853541	G	A
chr1_hap2	141872874	G	A
chr1_hap2	141908710	G	A
chr1_hap2	142309859	G	A
chr1_hap2	142578317	A	C
chr1_hap2	142648270	TTA	T
chr1_hap2	142654960	AG	A
chr1_hap2	142801942	G	T
chr1_hap2	142896355	C	CA
chr1_hap2	142967583	G	GT
chr1_hap2	142972577	T	TA
chr1_hap2	143208978	G	GT
chr1_hap2	143283304	G	GT
chr1_hap2	143478061	T	A
chr1_hap2	143658498	C	CA
chr1_hap2	143695560	C	CT
chr1_hap2	143961118	AT	A
chr1_hap2	144179740	G	A
chr1_hap2	144774802	C	CA
chr1_hap2	145014809	AC	A
chr1_hap2	145121876	C	G
chr1_hap2	145370838	C	G
chr1_hap2	145469712	C	G
chr1_hap2	145583044	T	C
chr1_hap2	146073883	AT	A
chr1_hap2	146081499	GGT	G
chr1_hap2	146081502	G	T
chr1_hap2	146146812	C	T
chr1_hap2	146233969	A	G
chr1_hap2	146736573	C	T
chr1_hap2	147047994	GTATA	G
chr1_hap2	147602804	C	T
chr1_hap2	147954230	G	T
chr1_hap2	148775081	G	C
chr1_hap2	149190517	T	C
chr1_hap2	149271738	GAAGAAAGA	G
chr1_hap2	149424221	C	T
chr1_hap2	149524194	C	CA
chr1_hap2	149659900	C	G
chr1_hap2	150668693	C	CA
chr1_hap2	150852955	G	GA
chr1_hap2	151153882	G	GT
chr1_hap2	151275314	AT	A
chr1_hap2	151277763	G	GA
chr1_hap2	151327994	C	G
chr1_hap2	151647170	GT	G
chr1_hap2	152390808	TGTTG	T
chr1_hap2	152630617	C	T
chr1_hap2	153084319	CA	C
chr1_hap2	153364378	CA	C
chr1_hap2	153572260	C	CA
chr1_hap2	153935715	AATATATATATATATATATATATATATAT	A
chr1_hap2	154078303	G	GAT
chr1_hap2	154421260	GCATGCGT	G,GATGCGT
chr1_hap2	154421268	G	A
chr1_hap2	154446190	A	AT
chr1_hap2	154997884	T	G
chr1_hap2	155257054	T	A
chr1_hap2	155629065	A	T
chr1_hap2	155675398	A	AAAAAAAT
chr1_hap2	155696523	C	CT
chr1_hap2	155819911	G	A
chr1_hap2	155990655	C	CA
chr1_hap2	156406769	C	T
chr1_hap2	156717828	GT	G
chr1_hap2	156858210	GA	G
chr1_hap2	157228722	A	T
chr1_hap2	157330503	GA	G
chr1_hap2	157342780	G	A
chr1_hap2	157510618	CT	C
chr1_hap2	157631311	GT	G
chr1_hap2	157724370	G	A
chr1_hap2	157970404	GA	G
chr1_hap2	158011080	GA	G
chr1_hap2	158690984	C	T
chr1_hap2	160198851	TA	T
chr1_hap2	160398256	A	G
chr1_hap2	160595291	CT	C
chr1_hap2	160940910	C	T
chr1_hap2	161618322	C	T
chr1_hap2	161618792	C	T
chr1_hap2	161740562	G	A
chr1_hap2	162078757	C	CT
chr1_hap2	162150851	C	CT
chr1_hap2	162453481	A	G
chr1_hap2	162834656	CA	C
chr1_hap2	163263754	A	G
chr1_hap2	163329626	C	CA
chr1_hap2	163542316	C	T
chr1_hap2	163680213	T	A
chr1_hap2	163719791	AT	A
chr1_hap2	164036956	G	A
chr1_hap2	164769288	TA	T
chr1_hap2	164788404	CA	C
chr1_hap2	165462668	A	AT
chr1_hap2	165620604	A	T
chr1_hap2	165830624	A	G
chr1_hap2	165893822	G	GT
chr1_hap2	166151589	C	CA
chr1_hap2	166207644	G	T
chr1_hap2	166554903	T	TA
chr1_hap2	166588258	T	TA
chr1_hap2	166693942	CA	C
chr1_hap2	167542087	C	CA
chr1_hap2	167663960	GA	G
chr1_hap2	167770952	C	CT
chr1_hap2	167904201	G	A
chr1_hap2	167942059	G	GT
chr1_hap2	169651211	G	C
chr1_hap2	169751714	AT	A
chr1_hap2	170015447	GT	G
chr1_hap2	170607954	A	T
chr1_hap2	171326908	C	T
chr1_hap2	171595371	C	T
chr1_hap2	172298345	T	TTG
chr1_hap2	172637061	A	AT
chr1_hap2	172773651	TCCTTG	T
chr1_hap2	172832799	C	G
chr1_hap2	172865871	T	TA
chr1_hap2	173111902	C	CT
chr1_hap2	173114718	C	A
chr1_hap2	173865227	C	CATAT
chr1_hap2	174160320	C	T
chr1_hap2	174310289	T	A
chr1_hap2	174341515	G	GT
chr1_hap2	174514331	C	T
chr1_hap2	174772481	G	A
chr1_hap2	174839143	C	T
chr1_hap2	174852566	T	A
chr1_hap2	175213998	G	T
chr1_hap2	175235152	GT	G
chr1_hap2	175589297	C	T
chr1_hap2	175589576	C	G
chr1_hap2	175589780	C	T
chr1_hap2	175801703	C	T
chr1_hap2	176005162	CT	C
chr1_hap2	176038704	G	A
chr1_hap2	176089206	C	T
chr1_hap2	176138203	G	T
chr1_hap2	176252048	CT	C
chr1_hap2	176513223	AT	A
chr1_hap2	176513984	T	A
chr1_hap2	176581132	G	C
chr1_hap2	176611789	G	GA
chr1_hap2	176697775	CA	C
chr1_hap2	176755663	GT	G
chr1_hap2	177040928	T	A
chr1_hap2	177294223	T	TA
chr1_hap2	177758860	C	G
chr1_hap2	177985520	G	T
chr1_hap2	178085140	A	T
chr1_hap2	178196089	A	AT
chr1_hap2	178214374	A	T
chr1_hap2	178472494	G	T
chr1_hap2	178823328	CT	C
chr1_hap2	179018247	G	A
chr1_hap2	179828523	G	GT
chr1_hap2	180241529	A	G
chr1_hap2	180517339	C	T
chr1_hap2	180978842	T	A
chr1_hap2	180987451	C	CA
chr1_hap2	181171511	C	CT
chr1_hap2	181183894	C	T
chr1_hap2	181247431	A	G
chr1_hap2	181507422	G	T
chr1_hap2	181718692	C	T
chr1_hap2	181813100	C	CA
chr1_hap2	181862743	GT	G
chr1_hap2	182207365	C	A
chr1_hap2	182288896	G	T
chr1_hap2	182338183	G	C
chr1_hap2	182673949	G	T
chr1_hap2	182673950	G	T
chr1_hap2	182831114	C	T
chr1_hap2	183207027	C	CA
chr1_hap2	184055530	C	G
chr1_hap2	184226184	A	AT
chr1_hap2	185370924	C	CA
chr1_hap2	185691019	CT	C
chr1_hap2	186232145	C	G
chr1_hap2	186548744	C	G
chr1_hap2	186794809	C	T
chr1_hap2	187037152	GT	G
chr1_hap2	187086728	G	A
chr1_hap2	187114221	T	A
chr1_hap2	187163687	G	GA
chr1_hap2	187221161	AT	A
chr1_hap2	187263118	CA	C
chr1_hap2	187365018	TA	T
chr1_hap2	187459010	CT	C
chr1_hap2	187500794	CA	C
chr1_hap2	187630770	G	A
chr1_hap2	187967165	GCCAGA	G
chr1_hap2	188041169	C	A
chr1_hap2	188046400	GT	G
chr1_hap2	188126626	G	A
chr1_hap2	188359462	G	A
chr1_hap2	188519645	T	G
chr1_hap2	188629981	C	CT
chr1_hap2	188784948	C	T
chr1_hap2	188837482	A	T
chr1_hap2	188898145	C	T
chr1_hap2	188953757	C	T
chr1_hap2	189013511	A	AT
chr1_hap2	189137900	A	AT
chr1_hap2	189202442	G	A
chr1_hap2	189472508	GA	G
chr1_hap2	189501862	C	T
chr1_hap2	189966529	CT	C
chr1_hap2	190051354	G	A
chr1_hap2	190260925	CT	C
chr1_hap2	190283619	G	T
chr1_hap2	190366261	T	A
chr1_hap2	190490967	A	T
chr1_hap2	190755729	AT	A
chr1_hap2	190796937	CT	C
chr1_hap2	190858852	T	A
chr1_hap2	190919870	CT	C
chr1_hap2	190970536	TA	T
chr1_hap2	191076033	C	A
chr1_hap2	191118531	GT	G
chr1_hap2	191154852	A	C
chr1_hap2	191163826	G	A
chr1_hap2	191333468	G	GT
chr1_hap2	191404807	CA	C
chr1_hap2	191472744	C	CA
chr1_hap2	191640016	G	C
chr1_hap2	191752259	G	A
chr1_hap2	191802607	G	A
chr1_hap2	192243321	C	G
chr1_hap2	192356229	A	AAT
chr1_hap2	192696624	T	TA
chr1_hap2	193103027	G	GT
chr1_hap2	193420399	TG	T
chr1_hap2	193523369	A	AAT
chr1_hap2	193613987	C	CT
chr1_hap2	193782123	G	C
chr1_hap2	193847153	C	A
chr1_hap2	193860325	A	G
chr1_hap2	193865042	T	C
chr1_hap2	194681068	T	A
chr1_hap2	195051265	G	A
chr1_hap2	195202607	C	T
chr1_hap2	195294807	A	AAC
chr1_hap2	195311536	TAA	T
chr1_hap2	195362184	T	TA
chr1_hap2	195410300	C	CA
chr1_hap2	195732225	G	T
chr1_hap2	195944268	G	GT
chr1_hap2	196115512	A	T
chr1_hap2	196209516	A	T
chr1_hap2	196254936	G	T
chr1_hap2	196994133	G	T
chr1_hap2	197314766	G	T
chr1_hap2	197443398	C	CA
chr1_hap2	197495160	T	A
chr1_hap2	197675470	T	TAG
chr1_hap2	197803258	TAA	T
chr1_hap2	198076389	C	A
chr1_hap2	198337998	T	G
chr1_hap2	198523610	C	T
chr1_hap2	198765717	T	G
chr1_hap2	198865370	C	CA
chr1_hap2	199227228	T	TA
chr1_hap2	199397313	T	TA
chr1_hap2	199533851	T	TA
chr1_hap2	199594552	C	A
chr1_hap2	199594553	C	T
chr1_hap2	199728268	CT	C
chr1_hap2	199761368	G	A
chr1_hap2	201872835	C	CT
chr1_hap2	202781129	T	TA
chr1_hap2	202791378	C	T
chr1_hap2	202920407	A	AT
chr1_hap2	203491006	C	CT
chr1_hap2	203513950	C	CT
chr1_hap2	203667335	G	T
chr1_hap2	204290449	A	AT
chr1_hap2	204860869	G	A
chr1_hap2	205578480	C	A
chr1_hap2	205864884	A	T
chr1_hap2	206014492	G	A
chr1_hap2	206688130	C	CT
chr1_hap2	206781379	T	C
chr1_hap2	206979758	G	T
chr1_hap2	207035383	CA	C
chr1_hap2	207135607	T	TAG
chr1_hap2	207211685	CT	C
chr1_hap2	207368008	C	T
chr1_hap2	207802165	TA	T
chr1_hap2	208100633	T	C
chr1_hap2	208297642	CT	C
chr1_hap2	208307363	C	CT
chr1_hap2	208366004	TA	T
chr1_hap2	208505781	C	CT
chr1_hap2	208782741	AC	A
chr1_hap2	208902512	T	A
chr1_hap2	209109956	G	GA
chr1_hap2	209419389	C	A
chr1_hap2	209473277	T	G
chr1_hap2	209701936	C	G
chr1_hap2	210047899	AT	A
chr1_hap2	210162535	C	G
chr1_hap2	210287758	GT	G
chr1_hap2	210364153	CT	C
chr1_hap2	210559787	G	GAT
chr1_hap2	210568879	CA	C
chr1_hap2	210633462	C	T
chr1_hap2	211227368	T	G
chr1_hap2	211256753	C	CA
chr1_hap2	211370873	C	T
chr1_hap2	211404393	C	G
chr1_hap2	211918322	C	G
chr1_hap2	212347252	C	T
chr1_hap2	212471746	C	CT
chr1_hap2	212822736	G	A
chr1_hap2	213035871	C	T
chr1_hap2	213342849	G	GA
chr1_hap2	213391110	C	T
chr1_hap2	213392070	C	T
chr1_hap2	213445353	TA	T
chr1_hap2	213510024	A	AAT
chr1_hap2	213532813	T	TA
chr1_hap2	213665508	C	CA
chr1_hap2	214267798	C	CA
chr1_hap2	214325361	C	G
chr1_hap2	214422488	T	A
chr1_hap2	214546343	A	AT
chr1_hap2	214804446	T	C
chr1_hap2	214952658	T	C
chr1_hap2	215107203	TTTCCTTCC	T
chr1_hap2	215426750	C	G
chr1_hap2	215440547	A	AT
chr1_hap2	215442150	CA	C
chr1_hap2	215442554	C	CT
chr1_hap2	215584374	C	T
chr1_hap2	215591878	G	GA
chr1_hap2	215761468	T	TGA
chr1_hap2	216023017	C	A
chr1_hap2	216115776	G	GA
chr1_hap2	216127168	CA	C
chr1_hap2	216491395	C	CT
chr1_hap2	216998986	T	C
chr1_hap2	217309978	C	CA
chr1_hap2	217524168	C	CT
chr1_hap2	217613880	CA	C
chr1_hap2	218224609	A	C
chr1_hap2	218288822	C	G
chr1_hap2	218641659	C	A
chr1_hap2	218965192	A	AT
chr1_hap2	219103694	C	CT
chr1_hap2	219269165	C	T
chr1_hap2	219334583	C	A
chr1_hap2	219334586	T	G
chr1_hap2	219383212	C	CA
chr1_hap2	219441101	TA	T
chr1_hap2	219587242	C	G
chr1_hap2	219767104	GA	G
chr1_hap2	220258504	C	T
chr1_hap2	220397257	A	AAC
chr1_hap2	220525484	TA	T
chr1_hap2	221772210	AT	A
chr1_hap2	221996599	C	T
chr1_hap2	222042483	C	CA
chr1_hap2	222888739	C	G
chr1_hap2	223004765	T	A
chr1_hap2	224145966	G	GT
chr1_hap2	224356169	G	GA
chr1_hap2	225708036	C	A
chr1_hap2	225802160	CT	C
chr1_hap2	225891595	C	CT
chr1_hap2	226076285	G	T
chr1_hap2	226111540	C	T
chr1_hap2	226402630	G	GT
chr1_hap2	226928940	C	CA
chr1_hap2	226973199	C	G
chr1_hap2	227804159	C	A
chr1_hap2	228369928	G	A
chr1_hap2	228454741	T	C
chr1_hap2	228586414	T	C
chr1_hap2	228628682	A	AC
chr1_hap2	229640536	A	G
chr1_hap2	229998406	A	AT
chr1_hap2	231247965	T	TTTG
chr1_hap2	231336456	T	C
chr1_hap2	231443834	AT	A
chr1_hap2	231568152	G	GT
chr1_hap2	231655798	A	AT
chr1_hap2	231858532	A	AAT
chr1_hap2	231886407	C	A
chr1_hap2	232106666	C	A
chr1_hap2	232672982	TGGAGCTGGTCAGCCCCA	T
chr1_hap2	233080677	C	CA
chr1_hap2	233773375	A	AT
chr1_hap2	233815036	A	AT
chr1_hap2	234374391	C	T
chr1_hap2	235087995	CA	C
chr1_hap2	235162368	C	T
chr1_hap2	235162483	C	G
chr1_hap2	235163190	C	G
chr1_hap2	235163364	C	T
chr1_hap2	235163781	C	T
chr1_hap2	235165125	C	T
chr1_hap2	235186303	C	CA
chr1_hap2	236067543	A	T
chr1_hap2	236175054	C	T
chr1_hap2	236181143	C	T
chr1_hap2	236359222	C	CA
chr1_hap2	236546702	G	A
chr1_hap2	236677498	C	T
chr1_hap2	236783843	T	TA
chr1_hap2	236800704	G	A
chr1_hap2	236911525	G	GTATA
chr1_hap2	237049330	CAA	C
chr1_hap2	237152680	G	GT
chr1_hap2	237171632	G	A
chr1_hap2	237626566	G	GT
chr1_hap2	237655376	A	AT
chr1_hap2	237985965	G	GT
chr1_hap2	238062972	C	T
chr1_hap2	238304951	C	A
chr1_hap2	238304952	C	A
chr1_hap2	238487325	G	A
chr1_hap2	238488876	A	T
chr1_hap2	238588842	CT	C
chr1_hap2	239028032	A	AAT
chr1_hap2	239778097	T	A
chr1_hap2	239925992	CA	C
chr1_hap2	240021548	C	T
chr1_hap2	240063739	C	CA
chr1_hap2	240138447	T	TA
chr1_hap2	240627459	C	T
chr1_hap2	240943252	AAG	A
chr1_hap2	241049628	C	CT
chr1_hap2	241293623	CT	C
chr1_hap2	241797416	C	T
chr1_hap2	241865303	TA	T
chr1_hap2	242024893	T	A
chr1_hap2	242059853	C	CA
chr1_hap2	242477147	GA	G
chr1_hap2	242540623	C	CA
chr1_hap2	242579546	C	CA
chr1_hap2	242706660	T	TA
chr1_hap2	242987425	C	T
chr1_hap2	242987426	C	T
chr1_hap2	243302305	CA	C
chr1_hap2	243365989	T	TA
chr1_hap2	243454165	G	A
chr1_hap2	243454166	G	T
chr1_hap2	243640781	GC	G
chr1_hap2	243864090	C	T
chr1_hap2	243986516	C	T
chr1_hap2	244102578	A	T
chr1_hap2	244311419	C	CA
chr1_hap2	244477026	A	AT
chr1_hap2	244527559	A	G
chr1_hap2	244527576	A	T
chr1_hap2	244696195	C	CA
chr1_hap2	244705966	G	A
chr1_hap2	244713592	C	T
chr1_hap2	244852163	CA	C
chr1_hap2	246126332	CT	C
chr1_hap2	246558938	G	A
chr1_hap2	246707760	C	G
chr1_hap2	246713832	C	A
chr1_hap2	246755411	C	A
chr1_hap2	246971497	C	CA
chr1_hap2	247120674	G	A
chr1_hap2	247182099	G	GT
chr1_hap2	247245615	CT	C
chr1_hap2	247327708	GA	G
chr1_hap2	247376983	G	A
chr1_hap2	247469693	G	T
chr1_hap2	247484806	C	T
chr1_hap2	247485167	G	A
chr1_hap2	247800504	A	G
chr1_hap2	247965043	CA	C
chr1_hap2	248225473	T	C
chr1_hap2	248306080	T	TA
chr1_hap2	248450313	G	GA
chr1_hap2	248627177	C	A
chr1_hap2	248627183	C	A
chr1_hap2	248627189	C	A
chr1_hap2	248627195	C	A
chr1_hap2	248627201	C	A
chr1_hap2	248627207	C	A
chr1_hap2	248627213	C	A
chr1_hap2	248627225	C	A
chr1_hap2	248627231	C	A
chr1_hap2	248627237	C	A
chr1_hap2	248627279	AG	A
chr1_hap2	248627529	AG	A
chr2_hap1	124431	G	A
chr2_hap1	429102	G	A
chr2_hap1	453306	C	CT
chr2_hap1	460211	C	A
chr2_hap1	724176	C	T
chr2_hap1	788416	CA	C
chr2_hap1	963343	C	T
chr2_hap1	993675	TAG	T
chr2_hap1	993733	T	A
chr2_hap1	1399298	CT	C
chr2_hap1	1422203	G	A
chr2_hap1	1656184	G	GA
chr2_hap1	1763756	G	A
chr2_hap1	2019452	C	T
chr2_hap1	2212627	TA	T
chr2_hap1	2369354	G	T
chr2_hap1	2552782	G	T
chr2_hap1	2692862	C	A
chr2_hap1	2920031	C	T
chr2_hap1	3076643	CA	C
chr2_hap1	3102162	G	A
chr2_hap1	3233276	G	C
chr2_hap1	3857711	CT	C
chr2_hap1	4163472	CT	C
chr2_hap1	4224251	CA	C
chr2_hap1	4542979	GA	G
chr2_hap1	4608307	C	T
chr2_hap1	4723460	G	C
chr2_hap1	4842051	C	CA
chr2_hap1	4985382	CA	C
chr2_hap1	5073563	A	G
chr2_hap1	5120886	T	A
chr2_hap1	5237994	C	T
chr2_hap1	5301973	T	A
chr2_hap1	5572987	C	A
chr2_hap1	5783207	A	T
chr2_hap1	5938386	C	T
chr2_hap1	6257742	T	G
chr2_hap1	6311308	G	GA
chr2_hap1	6327709	T	A
chr2_hap1	6328123	T	G
chr2_hap1	6329821	A	G
chr2_hap1	6329835	C	T
chr2_hap1	6552952	C	CAT
chr2_hap1	6815673	C	A
chr2_hap1	7265252	C	CA
chr2_hap1	7324331	G	T
chr2_hap1	7386792	C	CA
chr2_hap1	7704641	CT	C
chr2_hap1	7855238	C	CT
chr2_hap1	7987764	C	G
chr2_hap1	8741603	A	C
chr2_hap1	8840814	G	A
chr2_hap1	9311476	A	AAAAAT
chr2_hap1	9331589	C	CT
chr2_hap1	9644583	C	CA
chr2_hap1	9769824	G	A
chr2_hap1	10546591	C	A
chr2_hap1	10815180	A	G
chr2_hap1	11220107	G	A
chr2_hap1	11591253	GTTTTTTTTTTTTTT	G
chr2_hap1	11666430	T	G
chr2_hap1	11746632	C	CA
chr2_hap1	11975224	C	T
chr2_hap1	12273574	T	TTG
chr2_hap1	12804492	C	G
chr2_hap1	13050043	CT	C
chr2_hap1	13056480	C	G
chr2_hap1	13903769	C	T
chr2_hap1	14223710	CA	C
chr2_hap1	14378929	G	C
chr2_hap1	14399720	T	A
chr2_hap1	14475233	TA	T
chr2_hap1	14546505	G	GA
chr2_hap1	14713446	TACCAGATTTAGCAAATAAAAATAC	T
chr2_hap1	14869619	CA	C
chr2_hap1	14917564	C	A
chr2_hap1	14954550	AGAG	A
chr2_hap1	15062775	CA	C
chr2_hap1	16072127	T	G
chr2_hap1	16383781	C	CA
chr2_hap1	16532248	CT	C
chr2_hap1	16761630	TG	T
chr2_hap1	16801362	C	T
chr2_hap1	16858242	G	A
chr2_hap1	17048168	GA	G
chr2_hap1	17065560	G	GT
chr2_hap1	17106285	CT	C
chr2_hap1	17147135	T	G
chr2_hap1	17760882	T	TA
chr2_hap1	17961307	C	CTA
chr2_hap1	18212547	C	CT
chr2_hap1	18453144	C	CA
chr2_hap1	18705507	C	G
chr2_hap1	19742686	G	A
chr2_hap1	20106890	G	A
chr2_hap1	20306680	TC	T
chr2_hap1	20659666	C	T
chr2_hap1	20910684	C	T
chr2_hap1	21155552	AT	A
chr2_hap1	21266568	A	C
chr2_hap1	21314540	A	AT
chr2_hap1	21752804	C	T
chr2_hap1	21814604	T	TA
chr2_hap1	21930588	C	T
chr2_hap1	21951937	CT	C
chr2_hap1	22046148	T	TA
chr2_hap1	22178124	G	C
chr2_hap1	22251178	C	A
chr2_hap1	22306764	G	A
chr2_hap1	22327767	GA	G
chr2_hap1	22564757	CA	C
chr2_hap1	22577103	TA	T
chr2_hap1	22806463	G	A
chr2_hap1	22995443	C	T
chr2_hap1	22995444	A	T
chr2_hap1	23729993	G	A
chr2_hap1	24541725	G	A
chr2_hap1	25096081	C	CT
chr2_hap1	25175078	AT	A
chr2_hap1	25328220	C	CG
chr2_hap1	25858947	C	CT
chr2_hap1	26217144	C	CT
chr2_hap1	26235475	G	GA
chr2_hap1	26457131	T	C
chr2_hap1	26457134	C	T
chr2_hap1	27710615	C	T
chr2_hap1	27845376	TAAGGGAGG	T
chr2_hap1	28921733	A	AT
chr2_hap1	28931820	C	T
chr2_hap1	29480401	G	GT
chr2_hap1	29592308	CA	C
chr2_hap1	29723184	ATATT	A
chr2_hap1	30362121	C	A
chr2_hap1	30531892	G	GA
chr2_hap1	33227584	C	T
chr2_hap1	33828041	G	A
chr2_hap1	33980534	G	GT
chr2_hap1	34132059	C	CA
chr2_hap1	34304161	CT	C
chr2_hap1	34465895	CA	C
chr2_hap1	34483974	A	AT
chr2_hap1	34587836	C	CA
chr2_hap1	34590461	C	CT
chr2_hap1	34662523	C	A
chr2_hap1	34981800	G	T
chr2_hap1	35059599	G	T
chr2_hap1	35221972	G	A
chr2_hap1	35468546	T	A
chr2_hap1	35781848	G	GT
chr2_hap1	36045704	CT	C
chr2_hap1	36056820	T	C
chr2_hap1	36081027	TA	T
chr2_hap1	36747954	G	GA
chr2_hap1	36800496	G	GT
chr2_hap1	36835024	G	T
chr2_hap1	36835025	A	T
chr2_hap1	37194860	G	T
chr2_hap1	37409681	G	GA
chr2_hap1	37579190	GTTTTTTTTTTTTTTTTTTTT	G
chr2_hap1	37941554	TCTC	T
chr2_hap1	38355585	C	CT
chr2_hap1	38409349	T	TA
chr2_hap1	38628964	CT	C
chr2_hap1	39714312	C	G
chr2_hap1	39993921	T	C
chr2_hap1	40083537	CTGTT	C
chr2_hap1	40871017	CCCAGTCTTGGGTATGTCTTTATTAGCAGCGTGAAAACA	C
chr2_hap1	40871056	G	A
chr2_hap1	40941998	GA	G
chr2_hap1	40998248	GA	G
chr2_hap1	41082501	CA	C
chr2_hap1	41139662	GT	G
chr2_hap1	41221746	CT	C
chr2_hap1	41364213	A	T
chr2_hap1	41655679	CA	C
chr2_hap1	41968837	C	T
chr2_hap1	42892133	G	GA
chr2_hap1	43728128	C	CTG
chr2_hap1	43796495	C	CT
chr2_hap1	44425108	C	T
chr2_hap1	44696858	G	A
chr2_hap1	44800983	AT	A
chr2_hap1	46794417	A	AT
chr2_hap1	47300185	A	T
chr2_hap1	47654815	C	T
chr2_hap1	47807773	CT	C
chr2_hap1	47899603	G	A
chr2_hap1	48540166	TG	T
chr2_hap1	48642667	C	CT
chr2_hap1	48775127	GA	G
chr2_hap1	49285122	A	C
chr2_hap1	49357263	G	A
chr2_hap1	49442044	C	CAT
chr2_hap1	49450139	C	CA
chr2_hap1	49500441	C	G
chr2_hap1	49544091	T	TA
chr2_hap1	49627276	G	A
chr2_hap1	49829355	AT	A
chr2_hap1	49877109	A	G
chr2_hap1	49882740	CA	C
chr2_hap1	49932224	A	G
chr2_hap1	50163675	CA	C
chr2_hap1	50323372	C	CT
chr2_hap1	50432378	T	TA
chr2_hap1	50586320	CA	C
chr2_hap1	50670673	C	T
chr2_hap1	50706052	C	CA
chr2_hap1	50774975	CA	C
chr2_hap1	50827762	G	A
chr2_hap1	51001083	T	G
chr2_hap1	51088975	TA	T
chr2_hap1	51323330	G	A
chr2_hap1	51372161	A	AT
chr2_hap1	51559413	AT	A
chr2_hap1	51630456	G	A
chr2_hap1	51633687	A	G
chr2_hap1	51794967	CT	C
chr2_hap1	51886759	A	T
chr2_hap1	51936582	C	A
chr2_hap1	52250426	GCT	G,GT
chr2_hap1	52250431	G	T
chr2_hap1	52281516	GAAAATTTTATTTCAGT	G
chr2_hap1	52281533	A	T
chr2_hap1	52286654	G	C
chr2_hap1	52413403	CA	C
chr2_hap1	53668561	G	A
chr2_hap1	54556515	CAAAAAAAAAAAAAAAAAA	C
chr2_hap1	56165181	G	C
chr2_hap1	56600120	G	A
chr2_hap1	56742325	T	TA
chr2_hap1	56870898	C	T
chr2_hap1	56965821	G	C
chr2_hap1	57211246	G	T
chr2_hap1	57431138	C	T
chr2_hap1	57607620	T	TA
chr2_hap1	57609435	C	T
chr2_hap1	57677872	CT	C
chr2_hap1	57708499	CT	C
chr2_hap1	58069718	G	A
chr2_hap1	58070800	G	A
chr2_hap1	58070802	TG	T
chr2_hap1	58089909	G	A
chr2_hap1	58388969	A	C
chr2_hap1	58442518	G	GA
chr2_hap1	58593388	T	A
chr2_hap1	59034548	T	C
chr2_hap1	59192504	ACT	A
chr2_hap1	59547263	G	A
chr2_hap1	59641298	CA	C
chr2_hap1	59662390	G	A
chr2_hap1	61359938	A	T
chr2_hap1	61587358	A	AT
chr2_hap1	61626538	T	TTA
chr2_hap1	61682577	A	AT
chr2_hap1	61714019	C	CT
chr2_hap1	61896781	AT	A
[truncated: 20,008 more rows]

[truncated: 5 more sheets: S11. Small Variant Benchmark Cu, S12. Pangenome-based chromosome, S13. NucFlag HG008Nv6.3 putativ, S14. NucFlag HG008Tv3.2 putativ, S15. HMM-Flagger putative error]
